# Supplementary material for: Therapeutic Suppression of FAK-AKT Signaling Overcomes Resistance to SHP2 Inhibition in Colorectal Carcinoma
Source: Front Pharmacol. 2021 Nov 1;12:739501. doi: 10.3389/fphar.2021.739501 (PMC8591248; doi:10.3389/fphar.2021.739501)
Supplement: Supplementary file 3 [file DataSheet8.ZIP]

Archive with 13 entries (10 files):
- Figure5/
- Figure5/A/
- Figure5/A/Caco-2-DMSO-600S.tif
- Figure5/A/Caco-2-SHP099-600S.tif
- Figure5/A/Colo205-DMSO-300S.tif
- Figure5/A/Colo205-SHP099-300S.tif
- Figure5/A/RKO-DMSO-600S.tif
- Figure5/A/RKO-SHP099-600S.tif
- Figure5/A/SW480-DMSO-300S.tif
- Figure5/A/SW480-SHP099-300S.tif
- Figure5/B/
- Figure5/B/The numerical.xlsx
- Figure5/B/finishing.pzfx
