# Supplementary material for: Therapeutic Suppression of FAK-AKT Signaling Overcomes Resistance to SHP2 Inhibition in Colorectal Carcinoma
Source: Front Pharmacol. 2021 Nov 1;12:739501. doi: 10.3389/fphar.2021.739501 (PMC8591248; doi:10.3389/fphar.2021.739501)
Supplement: Supplementary file 3 [file DataSheet8.ZIP › Figure5/B/The numerical.xlsx]

## Sheet: Sheet1
Colo205			DMSO	SHP099	DMSO	SHP099
coordinate	receptor family	RTK/control
B9, B10	FGFR	FGFR1	177.677	310.456	177.677	699.87
B13, B14	FGFR	FGFR3	220.042	413.87	220.042	803.284
B19, B20	InsulinR	IGF-IR	2573.65	3637.82	2573.65	4027.23
D19, D20	EphR	EphA2	286.284	586.113	286.284	975.527
D23, D24	EphR	EphA4	204.335	272.335	204.335	661.749
E21, E22	EphR	EphA10	266.335	680.113	266.335	1069.53
A1, A2	Reference Spots	---	9207.65	8818.23	9207.65	9207.65
RKO
B1, B2	EGFR	EGFR	1695.23	9023.82	1780.23	9023.82
B9, B10	FGFR	FGFR1	89.9	314.042	174.9	314.042
B13, B14	FGFR	FGFR3	339.627	4324.94	424.627	4324.94
C3, C4	HGFR	HGFR	2084.23	6198.48	2169.23	6198.48
D19, D20	EphR	EphA2	543.456	1560.41	628.456	1560.41		B1,B2	EGFR
D23, D24	EphR	EphA4	362.213	786.456	447.213	786.456		B9,B10	FGFR1
E3, E4	EphR	EphA7	622.456	3173.53	707.456	3173.53		B13,B14	FGFR3
E13, E14	InsulinR	ALK	310.213	2246.41	395.213	2246.41		B19,B20	IGF-1R
F7, F8	---	RYK	680.991	1392.99	765.991	1392.99		B21,B22	AXL
A1, A2	Reference Spots	---	8850.53	8935.53	8935.53	8935.53		C3,C4	HGFR
SW480								D19,D20	EPHA2
B21, B22	Axl	Axl	963.406	1665.53	1179.7	1665.53		D23,D24	EPHA4
D19, D20	EphR	EphA2	943.82	1680.82	1160.11	1680.82		E3,E4	EPHA7
E3, E4	EphR	EphA7	862.87	1139.99	1079.16	1139.99		E13,E14	ALK
A1, A2	Reference Spots	---	10363.2	10579.5	10579.5	10579.5		E21,E22	EPHA10
Caco-2									ERBB5
B5, B6	EGFR	ErbB3	338.042	644.749	338.042	1730.75		F7,F8	RYK
B13, B14	FGFR	FGFR3	255.799	550.627	255.799	1636.63
D19, D20	EphR	EphA2	730.87	906.456	730.87	1992.46
A1, A2	Reference Spots	---	7945.53	6859.53	7945.53	7945.53
RKO（1%FBS）			DMSO	SHP099	DMSO	SHP099
coordinate	receptor family	RTK/control
B1, B2	EGFR	EGFR	1024.23	2233.6	1024.23	2564.01
B9, B10	FGFR	FGFR1
B13, B14	FGFR	FGFR3	145.677	1865.89	145.677	2196.3
C3, C4	HGFR	HGFR	1391.36	1800.36	1391.36	2130.77
D19, D20	EphR	EphA2	193.971	600.527	193.971	930.941
D23, D24	EphR	EphA4
E3, E4	EphR	EphA7	128.899	1012.82	128.899	1343.23
E13, E14	InsulinR	ALK	119.142	713.113	119.142	1043.53
F7, F8	---	RYK	416.991	470.284	416.991	800.698
A1, A2	Reference Spots	---	9353.18	9022.77	9353.18	9353.18

## Sheet: Sheet2
Colo205		DMSO	SHP099	DMSO	SHP099
B1,B2	EGFR	3237.65	3416.94	3237.65	4206.36	1.2992
B5,B6	ERBB3	84.314	144.263	84.314	933.677	11.0738
B9,B10	FGFR1	172.677	313.92	172.677	1103.33	6.38958
B13,B14	FGFR3	202.921	425.749	202.921	1215.16	5.98836
B19,B20	IGF-1R	2636.06	3748.36	2636.06	4537.77	1.72142
B21,B22	AXL	412.627	408.556	428.385	1197.97	2.79648
C3,C4	HGFR	332.849	444.627	332.849	1234.04	3.70751
D19,D20	EPHA2	295.991	598.698	295.991	1388.11	4.68971
D23,D24	EPHA4	209.627	285.627	209.627	1075.04	5.12835
E3,E4	EPHA7	338.971	476.799	338.971	1266.21	3.73546
E13,E14	ALK	149.263	234.698	149.263	1024.11	6.86112
E21,E22	EPHA10	277.042	698.113	277.042	1487.53	5.36932
F7,F8	RYK	284.87	521.698	284.87	1311.11	4.60249
A1, A2	---	9791.06	9001.65	9791.06	9791.06
RKO		DMSO	SHP099	DMSO	SHP099						B1,B2	EGFR
B1,B2	EGFR	1995.65	4361.23	2100.36	4361.23	2.07643					B5,B6	ERBB3
B5,B6	ERBB3	168.849	239.334	273.557	239.334	0.874896					B9,B10	FGFR1
B9,B10	FGFR1	123.384	307.335	228.092	307.335	1.34742					B13,B14	FGFR3
B13,B14	FGFR3	365.87	6236.77	470.578	6236.77	13.2534					B19,B20	IGF-1R
B19,B20	IGF-1R	302.385	440.456	407.093	440.456	1.08195					B21,B22	AXL
B21,B22	AXL	3139.94	3747.77	3244.65	3747.77	1.15506					C3,C4	HGFR
C3,C4	HGFR	2127.94	3015.82	2232.65	3015.82	1.35078					D19,D20	EPHA2
D19,D20	EPHA2	536.456	1570.41	641.164	1570.41	2.4493					D23,D24	EPHA4
D23,D24	EPHA4	378.456	792.87	483.164	792.87	1.641					E3,E4	EPHA7
E3,E4	EPHA7	578.87	3299.65	683.578	3299.65	4.82702					E13,E14	ALK
E13,E14	ALK	316.091	2313.94	420.799	2313.94	5.49892					E21,E22	EPHA10
E21,E22	EPHA10	256.335	455.87	361.043	455.87	1.26265					F7,F8	RYK
F7,F8	RYK	689.284	1439.94	793.992	1439.94	1.81355					A1, A2	---
A1, A2	---	9801.06	9905.77	9905.77	9905.77
Caco-2		DMSO	SHP099	DMSO	SHP099
B1,B2	EGFR	4139.41	3973.11	4139.41	4150.41	1.00266
B5,B6	ERBB3	290.627	446.749	290.627	624.042	2.14723
B9,B10	FGFR1	75.9	108.142	75.9	285.435	3.76067
B13,B14	FGFR3	246.092	318.042	246.092	495.335	2.0128
B19,B20	IGF-1R	7464.06	7542.65	7464.06	7719.94	1.03428
B21,B22	AXL	728.092	700.627	728.092	877.92	1.20578
C3,C4	HGFR	456.678	385.627	456.678	562.92	1.23264
D19,D20	EPHA2	734.87	862.87	734.87	1040.16	1.41544
D23,D24	EPHA4	210.971	233.799	210.971	411.092	1.94857
E3,E4	EPHA7	443.435	255.971	443.435	433.264	0.977063
E13,E14	ALK	202.971	207.506	202.971	384.799	1.89583
E21,E22	EPHA10	237.799	237.678	237.799	414.971	1.74505
F7,F8	RYK	826.406	766.991	826.406	944.284	1.14264
A1, A2	---	8638.65	8461.35	8638.65	8638.65
SW480		DMSO	SHP099	DMSO	SHP099
B1,B2	EGFR	8015.65	8519.23	8526.11	8519.23	0.999193
B5,B6	ERBB3	172.192	120.192	682.656	120.192	0.176065
B9,B10	FGFR1	129.384	145.556	639.848	145.556	0.227485
B13,B14	FGFR3	574.163	563.335	1084.63	563.335	0.519381
B19,B20	IGF-1R	323.042	250.092	833.506	250.092	0.300048
B21,B22	AXL	917.991	1567.41	1428.45	1567.41	1.09727
C3,C4	HGFR	683.092	533.092	1193.56	533.092	0.446642
D19,D20	EPHA2	928.456	1657.7	1438.92	1657.7	1.15204
D23,D24	EPHA4	269.385	223.556	779.849	223.556	0.286666
E3,E4	EPHA7	682.042	901.284	1192.51	901.284	0.75579
E13,E14	ALK	420.335	557.163	930.799	557.163	0.598586
E21,E22	EPHA10	230.799	354.335	741.263	354.335	0.478015
F7,F8	RYK	732.698	883.87	1243.16	883.87	0.710985
A1, A2	---	10289.8	10800.2	10800.2	10800.2
