# Supplementary material for: Therapeutic Suppression of FAK-AKT Signaling Overcomes Resistance to SHP2 Inhibition in Colorectal Carcinoma
Source: Front Pharmacol. 2021 Nov 1;12:739501. doi: 10.3389/fphar.2021.739501 (PMC8591248; doi:10.3389/fphar.2021.739501)
Supplement: Supplementary file 4 [file DataSheet9.ZIP]

Archive with 38 entries (32 files):
- Figure6/
- Figure6/Figure6A/
- Figure6/Figure6A/GAPDH Colo205.jpg
- Figure6/Figure6A/GAPDH SW620 12h+24h.jpg
- Figure6/Figure6A/GAPDH SW620 30min+1h.jpg
- Figure6/Figure6A/P-AKT Colo205.jpg
- Figure6/Figure6A/P-AKT SW620 12h+24h.jpg
- Figure6/Figure6A/P-AKT SW620 30min+1h.jpg
- Figure6/Figure6A/P-FAK Colo205.jpg
- Figure6/Figure6A/P-FAK SW620 12h+24h.jpg
- Figure6/Figure6A/P-FAK SW620 30min+1h.jpg
- Figure6/Figure6B/
- Figure6/Figure6B/GAPDH Colo205 12h+24h.jpg
- Figure6/Figure6B/GAPDH Colo205 1h+3h.jpg
- Figure6/Figure6B/GAPDH SW620 12h+24h.jpg
- Figure6/Figure6B/GAPDH SW620 1h+3h.jpg
- Figure6/Figure6B/P-AKT Colo205 12h+24h.jpg
- Figure6/Figure6B/P-AKT Colo205 1h+3h.jpg
- Figure6/Figure6B/P-AKT SW620 12h+24h.jpg
- Figure6/Figure6B/P-AKT SW620 1h+3h.jpg
- Figure6/Figure6B/P-ERK Colo205 12h+24h.jpg
- Figure6/Figure6B/P-ERK Colo205 1h+3h.jpg
- Figure6/Figure6B/P-ERK SW620 12h+24h.jpg
- Figure6/Figure6B/P-ERK SW620 1h+3h.jpg
- Figure6/Figure6B/P-FAK Colo205 12h+24h.jpg
- Figure6/Figure6B/P-FAK Colo205 1h+3h.jpg
- Figure6/Figure6B/P-FAK SW620 12h+24h.jpg
- Figure6/Figure6B/P-FAK SW620 1h+3h.jpg
- Figure6/Figure6C/
- Figure6/Figure6C/SW620.jpg
- Figure6/Figure6D/
- Figure6/Figure6D/SW620.xlsx
- Figure6/Figure6D/The growth curve.pzfx
- Figure6/Figure6E/
- Figure6/Figure6E/Combination.jpg
- Figure6/Figure6E/NC.jpg
- Figure6/Figure6E/PND-1186.jpg
- Figure6/Figure6E/SHP099.jpg
