# Supplementary material for: Therapeutic Suppression of FAK-AKT Signaling Overcomes Resistance to SHP2 Inhibition in Colorectal Carcinoma
Source: Front Pharmacol. 2021 Nov 1;12:739501. doi: 10.3389/fphar.2021.739501 (PMC8591248; doi:10.3389/fphar.2021.739501)
Supplement: Supplementary file 4 [file DataSheet9.ZIP › Figure6/Figure6D/SW620.xlsx]

## Sheet: Sheet1
测量 编号分组	20190617				20190620				20190623				20190626				20190629				20190702				20190705
	瘤长mm	瘤宽mm	瘤近似体积mm3	体重g	瘤长mm	瘤宽mm	瘤近似体积mm3	体重g	瘤长mm	瘤宽mm	瘤近似体积mm3	体重g	瘤长mm	瘤宽mm	瘤近似体积mm3	体重g	瘤长mm	瘤宽mm	瘤近似体积mm3	体重g	瘤长mm	瘤宽mm	瘤近似体积mm3	体重g	瘤长mm	瘤宽mm	瘤近似体积mm3	体重g
NC-1	12	10	600	27.5	13	11	786.5	27.3	13	13	1098.5	28.2	15	13	1267.5	28	17	14	1666	27.8	18	14	1764	27.9	19	14	1862	28.4
NC-2	11	11	665.5	22.4	12	11	726	26.9	13	11	786.5	26.6	15	13	1267.5	26.7	16	15	1800	26.4	18	15	2025	26.8	19	15	2137.5	26.8
NC-3	13	8	416	22.7	14	9	567	23.9	16	9	648	24.4	19	10	950	21.9	20	12	1440	21.5	22	13	1859	22.8	23	13	1943.5	22.7
SHP099-1	8	6	144	25.6	8	6	144	26.6	8	7	196	26.5	8	7	196	26.8	9	7	220.5	26.8	9	7	220.5	26	9	8	288	27.5
SHP099-2	7	5	87.5	28.7	8	8	256	30.3	9	8	288	30.7	9	8	288	29.2	10	9	405	30	10	9	405	29.2	10	9	405	31.1
SHP099-3	6	6	108	23.9	7	7	171.5	24.4	8	7	196	24.9	9	8	288	24.8	10	8	320	24.6	11	8	352	24.5	11	9	445.5	25.7
PND-1186-1	6	6	108	24.7	7	6	126	25.1	8	6	144	25.9	9	6	162	25.5	9	7	220.5	25.8	10	8	320	25.6	10	9	405	26.4
PND-1186-2	7	6	126	25.1	8	8	256	24.6	9	8	288	24.8	10	9	405	25	11	11	665.5	25	12	12	864	24.8	13	12	936	26.7
PND-1186-3	9	6	162	26.1	10	7	245	26	12	8	384	26.5	13	9	526.5	26.2	13	10	650	26.9	14	11	847	26.4	15	11	907.5	27.7
Combination-1	6	5	75	23.7	6	5	75	24.4	7	6	126	24.2	7	6	126	24.5	7	6	126	24.8	7	6	126	24.4	7	6	126	26.3
Combination-2	4	4	32	27.1	4	4	32	27.1	5	5	62.5	26.5	6	5	75	25.4	6	5	75	26.1	6	6	108	26	6	6	108	27.6
Combination-3	5	4	40	24.4	5	4	40	25.3	6	4	48	25.3	6	4	48	25.1	6	4	48	25	6	4	48	24.6	6	4	48	25.6
