# Supplementary material for: Therapeutic Suppression of FAK-AKT Signaling Overcomes Resistance to SHP2 Inhibition in Colorectal Carcinoma
Source: Front Pharmacol. 2021 Nov 1;12:739501. doi: 10.3389/fphar.2021.739501 (PMC8591248; doi:10.3389/fphar.2021.739501)
Supplement: Supplementary file 6 [file DataSheet4.ZIP]

Archive with 11 entries (7 files):
- Figure1/
- Figure1/Figure1A/
- Figure1/Figure1A/Normal-5.eps
- Figure1/Figure1A/cancer-high-G15.eps
- Figure1/Figure1A/cancer-low.eps
- Figure1/Figure1A/cancer-mediate-E5.eps
- Figure1/Figure1B.eps
- Figure1/Figure1C/
- Figure1/Figure1C/SHP099 IC50.xlsx
- Figure1/Figure1D+E/
- Figure1/Figure1D+E/IC50-SHP099.xlsx
