# Supplementary material for: Therapeutic Suppression of FAK-AKT Signaling Overcomes Resistance to SHP2 Inhibition in Colorectal Carcinoma
Source: Front Pharmacol. 2021 Nov 1;12:739501. doi: 10.3389/fphar.2021.739501 (PMC8591248; doi:10.3389/fphar.2021.739501)
Supplement: Supplementary file 6 [file DataSheet4.ZIP › Figure1/Figure1C/SHP099 IC50.xlsx]

## Sheet: Sheet1
SHP099(μM)	0	4	8	16	32	64	128
RKO	1.251	1.02	0.94	0.83	0.557	0.248	0.229
RKO	1.292	1.146	0.948	0.898	0.542	0.258	0.227
SW480	1.794	1.645	1.725	1.566	1.262	0.51	0.25
SW480	1.795	1.778	1.718	1.611	1.301	0.537	0.255
SW620	1.383	1.383	1.354	1.309	1.155	0.781	0.212
SW620	1.371	1.363	1.335	1.295	1.143	0.774	0.212
Caco-2	1.289	0.985	0.956	0.752	0.499	0.204	0.199
Caco-2	1.282	0.986	0.955	0.754	0.5	0.206	0.201
Colo205	1.33575	1.13	1.06	0.982	0.667	0.356	0.281
Colo205	1.30525	1.19	1.02	0.94	0.682	0.332	0.294
