# Supplementary material for: Therapeutic Suppression of FAK-AKT Signaling Overcomes Resistance to SHP2 Inhibition in Colorectal Carcinoma
Source: Front Pharmacol. 2021 Nov 1;12:739501. doi: 10.3389/fphar.2021.739501 (PMC8591248; doi:10.3389/fphar.2021.739501)
Supplement: Supplementary file 6 [file DataSheet4.ZIP › Figure1/Figure1D+E/IC50-SHP099.xlsx]

## Sheet: SHP099 In vitro Screen
Cell Line	Lineage	In vitro IC50 - SHP099	Amax - SHP099	Mut.KRAS	Mut.BRAF		KRAS G12C
nb4	haematopoietic_and_lymphoid_tissue	30	-2.74333	A18D	WT		Gain of Function = BRAF V600E
ovk18	ovary			A59G	WT		Gain of Function = KRAS G12[x], G13[x], Q61[x}
snu175	large_intestine	20.4625	-52.6573	A59T	WT
nudul1	haematopoietic_and_lymphoid_tissue			D119N	WT
jhuem3	endometrium	30	-48.0946	D33E	WT
lu65	lung	16.7228	-60.6606	G12C	WT
ncih2122	lung	30	-32.8549	G12C	WT
ncih2030	lung	30	-26.8591	G12C	WT
calu1	lung	30	-23.7167	G12C	WT
lim2099	large_intestine	30	-9.15224	G12C	WT
sw1573	lung	30	-7.41568	G12C	WT
kyse410	oesophagus	30	-6.7591	G12C	WT
ncih23	lung	30	-6.38509	G12C	WT
lu99	lung	30	-4.02577	G12C	WT
miapaca2	pancreas	30	-3.76016	G12C	WT
ncih1373	lung	30	-1.05523	G12C	WT
hcc44	lung	30	1.76372	G12C	WT
ncih1792	lung	30	3.58863	G12C	WT
hcc1171	lung			G12C	WT
ialm	lung			G12C	WT
khm1b	haematopoietic_and_lymphoid_tissue			G12C	WT
ncih1385	lung			G12C	WT
ncih358	lung			G12C	WT
ov7	ovary			G12C	WT
sw1463	large_intestine			G12C	WT
sw837	large_intestine			G12C	WT
umuc3	urinary_tract			G12C	WT
yd8	upper_aerodigestive_tract			G138V	WT
lim1899	large_intestine	1.39527	-61.64	Gain of Function	WT
skco1	large_intestine	23.9404	-56.4046	Gain of Function	WT
sngm	endometrium	22.3208	-56.0048	Gain of Function	WT
l33	pancreas	22.2518	-53.236	Gain of Function	WT
hupt4	pancreas	24.3281	-53.0416	Gain of Function	WT
ncih747	large_intestine	30	-48.9309	Gain of Function	WT
hcc1588	large_intestine	30	-46.2821	Gain of Function	E204L
morcpr	lung	30	-45.9606	Gain of Function	WT
sw620	large_intestine	30	-44.8425	Gain of Function	WT
t3m4	pancreas	30	-43.4979	Gain of Function	WT
ncih650	lung	30	-43.1958	Gain of Function	WT
sw403	large_intestine	30	-39.1873	Gain of Function	WT
hpac	pancreas	30	-37.9218	Gain of Function	WT
aspc1	pancreas	30	-37.5351	Gain of Function	WT
gp2d	large_intestine	30	-37.4065	Gain of Function	T529A
pl21	haematopoietic_and_lymphoid_tissue	30	-33.1013	Gain of Function	WT
pk45h	pancreas	30	-32.0279	Gain of Function	WT
hmc18	breast	30	-31.9111	Gain of Function	WT
ls513	large_intestine	30	-31.1199	Gain of Function	WT
snu61	large_intestine	30	-30.3525	Gain of Function	WT
lim2550	large_intestine	30	-28.3603	Gain of Function	WT
qgp1	pancreas	30	-26.8628	Gain of Function	WT
capan1	pancreas	30	-26.4365	Gain of Function	WT
panc1005	pancreas	30	-26.2481	Gain of Function	WT
snuc2a	large_intestine	30	-25.8227	Gain of Function	WT
ncih1355	lung	30	-23.4815	Gain of Function	WT
patu8988s	pancreas	30	-23.2115	Gain of Function	WT
ncih441	lung	30	-22.5575	Gain of Function	WT
hs766t	pancreas	30	-21.6403	Gain of Function	WT
su8686	pancreas	30	-21.1044	Gain of Function	WT
kp3	pancreas	30	-20.5293	Gain of Function	WT
ncih1944	lung	30	-19.0605	Gain of Function	WT
ncih647	lung	30	-18.0988	Gain of Function	WT
panc0203	pancreas	30	-16.073	Gain of Function	WT
panc0403	pancreas	30	-15.0045	Gain of Function	WT
sklu1	lung	30	-13.2028	Gain of Function	WT
panc0327	pancreas	30	-12.4029	Gain of Function	WT
a549	lung	30	-11.9305	Gain of Function	WT
snu213	pancreas	30	-11.0455	Gain of Function	WT
sh10tc	stomach	30	-10.6174	Gain of Function	WT
ls180	large_intestine	30	-10.0901	Gain of Function	D211G
snu81	large_intestine	30	-9.82341	Gain of Function	WT
ccrfcem	haematopoietic_and_lymphoid_tissue	30	-8.68537	Gain of Function	WT
shp77	lung	30	-7.26713	Gain of Function	WT
kp4	pancreas	30	-7.09346	Gain of Function	WT
panc0213	pancreas	30	-7.03235	Gain of Function	WT
cemc1	haematopoietic_and_lymphoid_tissue	30	-6.84275	Gain of Function	WT
ov56	ovary	30	-6.70923	Gain of Function	WT
hct15	large_intestine	30	-6.66196	Gain of Function	WT
heya8	ovary	30	-6.55968	Gain of Function	G464E
corl23	lung	30	-5.98601	Gain of Function	WT
yapc	pancreas	30	-5.95164	Gain of Function	WT
hec50b	endometrium	30	-5.88248	Gain of Function	WT
ncih1339	lung	30	-5.28334	Gain of Function	WT
sw480	large_intestine	30	-4.93482	Gain of Function	WT
ncih2444	lung	30	-4.79423	Gain of Function	WT
patu8988t	pancreas	30	-4.52498	Gain of Function	WT
snu668	stomach	30	-4.12435	Gain of Function	WT
ncih1573	lung	30	-4.01209	Gain of Function	WT
rcm1	large_intestine	30	-3.71758	Gain of Function	WT
suit2	pancreas	30	-3.1462	Gain of Function	WT
kp2	pancreas	30	-3.00952	Gain of Function	WT
pk1	pancreas	30	-2.37067	Gain of Function	WT
snu8	ovary	30	-1.59803	Gain of Function	WT
rkn	soft_tissue	30	-1.43146	Gain of Function	WT
sw900	lung	30	-1.14666	Gain of Function	WT
psn1	pancreas	30	-0.939353	Gain of Function	WT
calu6	lung	30	-0.820437	Gain of Function	WT
ncih1155	lung	30	-0.722481	Gain of Function	WT
panc1	pancreas	30	-0.119023	Gain of Function	WT
ncih460	lung	30	-0.0730785	Gain of Function	WT
pk59	pancreas	30	0.3056	Gain of Function	WT
patu8902	pancreas	30	0.809148	Gain of Function	WT
hupt3	pancreas	30	1.05762	Gain of Function	WT
hcc56	large_intestine	30	1.67859	Gain of Function	WT
tccpan2	pancreas	30	1.92512	Gain of Function	WT
nomo1	haematopoietic_and_lymphoid_tissue	30	2.43655	Gain of Function	WT
dld1	large_intestine	30	3.6394	Gain of Function	WT
mcas	ovary	30	4.39795	Gain of Function	WT
hct116	large_intestine	30	4.54034	Gain of Function	WT
mdamb231	breast	30	4.9063	Gain of Function	G464V
dang	pancreas	30	6.88794	Gain of Function	WT
snu410	pancreas	30	10.2107	Gain of Function	D22N
cfpac1	pancreas	30	13.585	Gain of Function	WT
snu1	stomach			Gain of Function	A400V
rerflcad1	lung			Gain of Function	R435S
hec1a	endometrium			Gain of Function	R682Q
hec1b	endometrium			Gain of Function	R682Q
snu407	large_intestine			Gain of Function	R726C
a427	lung			Gain of Function	WT
ags	stomach			Gain of Function	WT
amo1	haematopoietic_and_lymphoid_tissue			Gain of Function	WT
cal62	thyroid			Gain of Function	WT
capan2	pancreas			Gain of Function	WT
cl11	large_intestine			Gain of Function	WT
cl40	large_intestine			Gain of Function	WT
colo668	lung			Gain of Function	WT
colo678	large_intestine			Gain of Function	WT
dv90	lung			Gain of Function	WT
gsu	stomach			Gain of Function	WT
hpafii	pancreas			Gain of Function	WT
hucct1	biliary_tract			Gain of Function	WT
karpas620	haematopoietic_and_lymphoid_tissue			Gain of Function	WT
kms20	haematopoietic_and_lymphoid_tissue			Gain of Function	WT
kms28bm	haematopoietic_and_lymphoid_tissue			Gain of Function	WT
kopn8	haematopoietic_and_lymphoid_tissue			Gain of Function	WT
kpnsi9s	autonomic_ganglia			Gain of Function	WT
lclc97tm1	lung			Gain of Function	WT
lovo	large_intestine			Gain of Function	WT
ls1034	large_intestine			Gain of Function	WT
ls123	large_intestine			Gain of Function	WT
mm1s	haematopoietic_and_lymphoid_tissue			Gain of Function	WT
ncih1734	lung			Gain of Function	WT
ncih2009	lung			Gain of Function	WT
ncih2291	lung			Gain of Function	WT
ncih727	lung			Gain of Function	WT
nudhl1	haematopoietic_and_lymphoid_tissue			Gain of Function	WT
panc0504	pancreas			Gain of Function	WT
panc0813	pancreas			Gain of Function	WT
rerflcad2	lung			Gain of Function	WT
rpmi8226	haematopoietic_and_lymphoid_tissue			Gain of Function	WT
snu1197	large_intestine			Gain of Function	WT
snu601	stomach			Gain of Function	WT
sum229pe	breast			Gain of Function	WT
sw1116	large_intestine			Gain of Function	WT
sw1990	pancreas			Gain of Function	WT
sw948	large_intestine			Gain of Function	WT
t84	large_intestine			Gain of Function	WT
tgbc11tkb	stomach			Gain of Function	WT
toledo	haematopoietic_and_lymphoid_tissue			Gain of Function	WT
tov21g	ovary			Gain of Function	WT
skm1	haematopoietic_and_lymphoid_tissue	30	2.89446	K117N	WT
molp8	haematopoietic_and_lymphoid_tissue			K180-	WT
ncih2347	lung	30	-2.30925	L19F	WT
mhhcall4	haematopoietic_and_lymphoid_tissue			L23R	WT
ovcar8	ovary			P121H	WT
cw2	large_intestine	30	-46.2778	P140H	WT
nugc2	stomach			T58I	WT
ten	endometrium			T74P	WT
rchacv	haematopoietic_and_lymphoid_tissue			V14I	WT
kasumi2	haematopoietic_and_lymphoid_tissue			V14L	WT
hec6	endometrium			VR160AR	WT
eol1	haematopoietic_and_lymphoid_tissue	0.0276105	-102.62	WT	WT
ncih3255	lung	0.0316506	-100.534	WT	WT
hcc4006	lung	1.29051	-100.092	WT	WT
molm13	haematopoietic_and_lymphoid_tissue	2.97123	-98.0881	WT	WT
hcc827	lung	0.207282	-97.6505	WT	WT
mv411	haematopoietic_and_lymphoid_tissue	1.02877	-96.8313	WT	WT
ocim1	haematopoietic_and_lymphoid_tissue	2.51847	-90.7395	WT	WT
ebc1	lung	11.5292	-90.7276	WT	WT
ociaml5	haematopoietic_and_lymphoid_tissue	2.9853	-90.0084	WT	WT
cal27	upper_aerodigestive_tract	3.45781	-89.2243	WT	WT
gdm1	haematopoietic_and_lymphoid_tissue	4.20434	-88.43	WT	WT
te617t	soft_tissue	7.30155	-82.8682	WT	WT
corl105	lung	9.3329	-81.0788	WT	WT
bhy	upper_aerodigestive_tract	9.41074	-80.8268	WT	WT
skmes1	lung	0.26149	-79.7759	WT	WT
pc14	lung	2.24941	-79.2819	WT	WT
hsc2	upper_aerodigestive_tract	2.47644	-78.7247	WT	WT
te11	oesophagus	5.70293	-78.6728	WT	WT
ncih322	lung	3.62285	-77.9966	WT	WT
pecapj34clonec12	upper_aerodigestive_tract	10.9053	-77.9395	WT	WT
pecapj49	upper_aerodigestive_tract	7.35614	-77.3945	WT	WT
mkn45	stomach	9.67939	-77.387	WT	WT
bicr16	upper_aerodigestive_tract	12.3791	-76.686	WT	WT
a2780	ovary	14.4285	-76.0965	WT	V226M
ncih2073	lung	4.12305	-75.0883	WT	WT
ncih1666	lung	2.98353	-73.7145	WT	G466V
bt16	central_nervous_system	0.753495	-73.4647	WT	WT
cal851	breast	6.62985	-73.4478	WT	WT
sum149pt	breast	6.73024	-72.3064	WT	WT
sknbe2	autonomic_ganglia	1.78172	-72.1101	WT	WT
igrov1	ovary	6.89141	-71.5586	WT	WT
ccrfhsb2	haematopoietic_and_lymphoid_tissue	6.51318	-71.4546	WT	WT
bicr31	upper_aerodigestive_tract	6.0827	-71.0312	WT	WT
hec151	endometrium	6.76642	-70.4427	WT	WT
hsc3	upper_aerodigestive_tract	10.4403	-69.4721	WT	WT
fu97	stomach	8.54666	-69.2102	WT	WT
km12	large_intestine	16.234	-66.8795	WT	A712T
ks1	central_nervous_system	9.73207	-66.5274	WT	WT
sw48	large_intestine	10.5322	-65.1181	WT	WT
cal54	kidney	10.4307	-64.7596	WT	WT
scc25	upper_aerodigestive_tract	17.3837	-63.9028	WT	WT
caki1	kidney	12.0276	-61.9631	WT	WT
hsc4	upper_aerodigestive_tract	11.3358	-60.8874	WT	WT
achn	kidney	9.09703	-59.0715	WT	WT
monomac6	haematopoietic_and_lymphoid_tissue	22.7791	-58.5913	WT	WT
g401	soft_tissue	20.9908	-58.5111	WT	WT
hcc1143	breast	0.0673691	-58.3127	WT	WT
snu1079	biliary_tract	8.74079	-58.0819	WT	WT
monomac1	haematopoietic_and_lymphoid_tissue	4.67266	-57.78	WT	WT
cov644	ovary	15.9427	-57.5479	WT	WT
hec108	endometrium	0.000297846	-57.4511	WT	WT
kyse450	oesophagus	23.277	-57.0789	WT	WT
769p	kidney	11.4105	-57.0408	WT	WT
kasumi6	haematopoietic_and_lymphoid_tissue	10.5098	-56.5832	WT	WT
detroit562	upper_aerodigestive_tract	16.7496	-55.5828	WT	WT
snu878	liver	24.7266	-55.3295	WT	WT
ncih2110	lung	12.9851	-55.2388	WT	WT
ncih1568	lung	21.8347	-55.2077	WT	WT
mfe319	endometrium	10.1666	-54.7274	WT	WT
hcc95	lung	23.4918	-54.6861	WT	WT
a204	soft_tissue	17.1707	-54.5777	WT	WT
ncih1650	lung	13.0437	-54.5512	WT	WT
a172	central_nervous_system	23.3831	-54.3626	WT	WT
cal29	urinary_tract	13.9812	-54.0306	WT	WT
rt112	urinary_tract	25.6962	-54.0162	WT	WT
snu761	liver	25.5291	-53.7051	WT	WT
bicr6	upper_aerodigestive_tract	13.0666	-53.1506	WT	WT
lc1f	lung	15.7381	-52.9529	WT	WT
nb1	autonomic_ganglia	26.4797	-52.7684	WT	I326V
hcc1806	breast	18.8564	-52.7015	WT	WT
cl14	large_intestine	23.7951	-52.3638	WT	WT
me180	cervix	21.4982	-51.8469	WT	WT
snuc4	large_intestine	13.5479	-51.528	WT	D22N
bc3c	urinary_tract	29.9404	-50.0433	WT	WT
nihovcar3	ovary	30	-49.4852	WT	WT
msto211h	pleura	30	-49.4789	WT	WT
ln229	central_nervous_system	30	-49.1926	WT	WT
cal12t	lung	30	-48.4543	WT	G466V
kms11	haematopoietic_and_lymphoid_tissue	30	-48.2639	WT	WT
hcc1954	breast	30	-47.7699	WT	WT
ju77	pleura	30	-47.7119	WT	WT
snu398	liver	30	-46.9913	WT	WT
jhos2	ovary	30	-46.7845	WT	WT
zr751	breast	30	-46.6822	WT	WT
scaber	urinary_tract	30	-45.5848	WT	WT
m07e	haematopoietic_and_lymphoid_tissue	30	-45.2917	WT	WT
ncih28	pleura	30	-45.2491	WT	WT
oncodg1	ovary	30	-45.1584	WT	WT
ludlu1	lung	30	-44.4596	WT	WT
ncih2023	lung	30	-44.434	WT	WT
cov362	ovary	30	-44.1338	WT	WT
kmrc1	kidney	30	-43.7391	WT	WT
katoiii	stomach	30	-43.6729	WT	WT
ncih1975	lung	30	-43.6114	WT	WT
hs852t	skin	30	-43.1097	WT	WT
mdamb453	breast	30	-42.9285	WT	WT
u87mg	central_nervous_system	30	-42.1551	WT	WT
kyse180	oesophagus	30	-42.0103	WT	I326V
gi1	central_nervous_system	30	-41.9052	WT	WT
u251mg	central_nervous_system	30	-41.7562	WT	WT
lmsu	stomach	30	-41.7043	WT	WT
a498	kidney	30	-41.5707	WT	WT
plcprf5	liver	30	-41.4892	WT	WT
wm115	skin	30	-40.9725	WT	V600E
ncih2170	lung	30	-40.8607	WT	WT
ncin87	stomach	30	-40.7469	WT	WT
lounh91	lung	30	-40.3446	WT	WT
snu1040	large_intestine	30	-40.1218	WT	WT
molm16	haematopoietic_and_lymphoid_tissue	30	-40.0235	WT	WT
snu387	liver	30	-39.883	WT	WT
sum185pe	breast	30	-39.4288	WT	WT
skov3	ovary	30	-38.7643	WT	WT
ncih841	lung	30	-38.7236	WT	WT
bicr18	upper_aerodigestive_tract	30	-38.5433	WT	WT
ovise	ovary	30	-38.4406	WT	WT
rerflcms	lung	30	-38.3157	WT	WT
kle	endometrium	30	-38.2429	WT	WT
caki2	kidney	30	-38.2336	WT	WT
ncih1048	lung	30	-38.1468	WT	WT
g402	soft_tissue	30	-38.0728	WT	WT
lo68	pleura	30	-37.6867	WT	WT
ncih211	lung	30	-37.277	WT	WT
mm127	skin	30	-36.8709	WT	G464E
jhh4	liver	30	-36.87	WT	WT
kmrc20	kidney	30	-36.7005	WT	WT
ncih2286	lung	30	-36.1847	WT	WT
mdamb436	breast	30	-36.1111	WT	WT
mfe296	endometrium	30	-35.7249	WT	WT
ncih2126	lung	30	-35.3437	WT	WT
rmugs	ovary	30	-34.8742	WT	WT
snu886	liver	30	-34.6322	WT	WT
kyse70	oesophagus	30	-34.3579	WT	WT
sw1353	bone	30	-34.2392	WT	WT
lim2405	large_intestine	30	-33.7952	WT	V600E
gb1	central_nervous_system	30	-33.4517	WT	WT
hara	lung	30	-33.3715	WT	WT
jimt1	breast	30	-33.0387	WT	WT
ncih1341	lung	30	-32.8996	WT	WT
bt549	breast	30	-32.1269	WT	WT
te14	oesophagus	30	-31.8236	WT	WT
59m	ovary	30	-31.6172	WT	WT
hep3b217	liver	30	-31.5457	WT	WT
mkn1	stomach	30	-31.2132	WT	WT
rpmi8402	haematopoietic_and_lymphoid_tissue	30	-31.1276	WT	WT
ln18	central_nervous_system	30	-31.0099	WT	WT
sknsh	autonomic_ganglia	30	-31.0017	WT	WT
te6	oesophagus	30	-29.6692	WT	WT
cas1	central_nervous_system	30	-28.7503	WT	WT
rh41	soft_tissue	30	-27.6084	WT	WT
u937	haematopoietic_and_lymphoid_tissue	30	-27.281	WT	WT
mdamb175vii	breast	30	-27.1158	WT	WT
skmel31	skin	30	-26.9612	WT	V600E
639v	urinary_tract	30	-26.7986	WT	WT
cal120	breast	30	-26.2992	WT	WT
jl1	pleura	30	-26.1019	WT	WT
sem	haematopoietic_and_lymphoid_tissue	30	-25.875	WT	WT
nugc3	stomach	30	-25.0074	WT	WT
bt474	breast	30	-24.9475	WT	WT
li7	liver	30	-24.2083	WT	WT
snu738	central_nervous_system	30	-24.1059	WT	D22N
lp1	haematopoietic_and_lymphoid_tissue	30	-23.6306	WT	WT
mdamb415	breast	30	-22.5431	WT	P74A
mdamb157	breast	30	-22.3964	WT	WT
an3ca	endometrium	30	-21.664	WT	WT
ncih1915	lung	30	-21.6252	WT	WT
skmel3	skin	30	-21.1763	WT	V600E
a704	kidney	30	-20.5819	WT	WT
hcc70	breast	30	-20.4747	WT	WT
ncih1703	lung	30	-20.4632	WT	WT
l428	haematopoietic_and_lymphoid_tissue	30	-20.4346	WT	WT
ncih716	large_intestine	30	-20.0671	WT	WT
hcc1833	lung	30	-19.7903	WT	WT
vmrcrcw	kidney	30	-19.776	WT	WT
mewo	skin	30	-19.7576	WT	WT
mfm223	breast	30	-18.8138	WT	WT
bxpc3	pancreas	30	-18.0992	WT	WT
ncih2172	lung	30	-17.9881	WT	WT
ku1919	urinary_tract	30	-17.4085	WT	WT
ncih2052	pleura	30	-17.0143	WT	WT
a4fuk	haematopoietic_and_lymphoid_tissue	30	-16.5441	WT	WT
du4475	breast	30	-16.3959	WT	V600E
pc3	prostate	30	-16.2124	WT	WT
tf1	haematopoietic_and_lymphoid_tissue	30	-16.2002	WT	WT
hcc1187	breast	30	-15.8316	WT	WT
c3a	liver	30	-15.6007	WT	V600E
snu475	liver	30	-15.358	WT	WT
snuc1	large_intestine	30	-14.9906	WT	WT
c32	skin	30	-14.7851	WT	V600E
ovcar4	ovary	30	-14.4709	WT	WT
colo741	skin	30	-13.9184	WT	V600E
sw1783	central_nervous_system	30	-13.752	WT	WT
697	haematopoietic_and_lymphoid_tissue	30	-13.5594	WT	WT
8505c	thyroid	30	-13.127	WT	V600E
mfe280	endometrium	30	-13.0398	WT	WT
mec1	haematopoietic_and_lymphoid_tissue	30	-12.9273	WT	WT
snu324	pancreas	30	-12.518	WT	WT
ncih196	lung	30	-12.0257	WT	WT
wm1799	skin	30	-11.6672	WT	V600E
ht29	large_intestine	30	-11.4835	WT	V600E
cl34	large_intestine	30	-11.2372	WT	V600E
mdamb468	breast	30	-10.6551	WT	WT
bftc909	kidney	30	-10.0806	WT	WT
mcc26	skin	30	-10.0736	WT	WT
lclc103h	lung	30	-10.0022	WT	WT
jeko1	haematopoietic_and_lymphoid_tissue	30	-9.88024	WT	D22N
ncih146	lung	30	-9.81846	WT	WT
ncih838	lung	30	-9.39158	WT	WT
dms273	lung	30	-9.159	WT	WT
snu16	stomach	30	-9.00975	WT	WT
ncih1437	lung	30	-8.82144	WT	WT
hel	haematopoietic_and_lymphoid_tissue	30	-8.73515	WT	WT
snu349	kidney	30	-8.51381	WT	WT
p3hr1	haematopoietic_and_lymphoid_tissue	30	-8.4511	WT	WT
sudhl8	haematopoietic_and_lymphoid_tissue	30	-8.35891	WT	T599IP
hpball	haematopoietic_and_lymphoid_tissue	30	-8.26131	WT	WT
mdamb435s	skin	30	-8.01693	WT	V600E
ncih2228	lung	30	-7.96102	WT	WT
am38	central_nervous_system	30	-7.89511	WT	V600E
ncih520	lung	30	-7.60879	WT	WT
kcimoh1	pancreas	30	-7.54296	WT	WT
skmel30	skin	30	-7.52568	WT	D287H
cal51	breast	30	-7.51707	WT	WT
efm192a	breast	30	-7.40587	WT	WT
mm473	skin	30	-7.29298	WT	V600E
jhuem2	endometrium	30	-7.05679	WT	WT
mm576	skin	30	-7.03408	WT	V600E
rd	soft_tissue	30	-6.93767	WT	WT
mm370	skin	30	-6.85145	WT	V600E
sudhl4	haematopoietic_and_lymphoid_tissue	30	-6.84775	WT	WT
rdes	bone	30	-6.7788	WT	WT
molt3	haematopoietic_and_lymphoid_tissue	30	-6.77617	WT	WT
kuramochi	ovary	30	-6.69149	WT	WT
sum190pt	breast	30	-6.29788	WT	WT
nalm6	haematopoietic_and_lymphoid_tissue	30	-6.25653	WT	WT
snuc5	large_intestine	30	-6.17568	WT	V600E
skmel28	skin	30	-6.07188	WT	V600E
uacc62	skin	30	-6.01972	WT	V600E
snu449	liver	30	-6.01115	WT	WT
hlf	liver	30	-5.99529	WT	WT
colo320	large_intestine	30	-5.87178	WT	WT
ko52	haematopoietic_and_lymphoid_tissue	30	-5.73754	WT	WT
mm466	skin	30	-5.69256	WT	V600E
colo205	large_intestine	30	-5.664	WT	V600E
rpmi7951	skin	30	-5.59317	WT	V600E
hdmyz	haematopoietic_and_lymphoid_tissue	30	-5.50333	WT	WT
db	haematopoietic_and_lymphoid_tissue	30	-5.49888	WT	WT
te1	oesophagus	30	-5.38794	WT	I326V
p31fuj	haematopoietic_and_lymphoid_tissue	30	-5.3129	WT	WT
rerflcai	lung	30	-5.13976	WT	WT
sudhl10	haematopoietic_and_lymphoid_tissue	30	-5.12145	WT	WT
ncih2452	pleura	30	-5.07956	WT	WT
tt2609c02	thyroid	30	-5.06191	WT	WT
mm537	skin	30	-4.77598	WT	V600E
istmes2	pleura	30	-4.75139	WT	WT
kns60	central_nervous_system	30	-4.5953	WT	WT
kns42	central_nervous_system	30	-4.58721	WT	WT
dnd41	haematopoietic_and_lymphoid_tissue	30	-4.42737	WT	WT
snu423	liver	30	-4.36772	WT	WT
tanoue	haematopoietic_and_lymphoid_tissue	30	-4.32581	WT	WT
skes1	bone	30	-4.26165	WT	WT
sf268	central_nervous_system	30	-4.21878	WT	WT
oums23	large_intestine	30	-4.0864	WT	WT
vmcub1	urinary_tract	30	-3.81665	WT	WT
mm138	skin	30	-3.80876	WT	V600E
hel9217	haematopoietic_and_lymphoid_tissue	30	-3.73576	WT	WT
wm2664	skin	30	-3.65636	WT	WT
accmeso1	pleura	30	-3.59169	WT	WT
hs695t	skin	30	-3.50777	WT	V600E
mm383	skin	30	-3.50545	WT	V600E
lk2	lung	30	-3.36619	WT	WT
gamg	central_nervous_system	30	-3.34652	WT	WT
mm415	skin	30	-3.3144	WT	WT
hcc78	lung	30	-3.20623	WT	WT
a375	skin	30	-3.12112	WT	V600E
mm603	skin	30	-3.10107	WT	V600E
melho	skin	30	-2.73398	WT	V600E
messa	soft_tissue	30	-2.71641	WT	WT
thp1	haematopoietic_and_lymphoid_tissue	30	-2.33644	WT	WT
skhep1	liver	30	-2.25956	WT	V600E
786o	kidney	30	-2.15143	WT	WT
corl47	lung	30	-1.8956	WT	WT
sum159pt	breast	30	-1.80945	WT	WT
kmm1	haematopoietic_and_lymphoid_tissue	30	-1.78394	WT	WT
snu685	endometrium	30	-1.76453	WT	WT
kyse30	oesophagus	30	-1.6373	WT	WT
hs294t	skin	30	-1.63363	WT	V600E
ncih810	lung	30	-1.60732	WT	WT
h4	central_nervous_system	30	-1.51148	WT	WT
ipc298	skin	30	-1.32857	WT	WT
abc1	lung	30	-1.3253	WT	WT
a2058	skin	30	-1.05425	WT	V600E
ncih1755	lung	30	-1.0457	WT	G469A
au565	breast	30	-0.975442	WT	WT
mm170	skin	30	-0.919321	WT	V600E
ocily3	haematopoietic_and_lymphoid_tissue	30	-0.917898	WT
hcc15	lung	30	-0.797605	WT	WT
uacc257	skin	30	-0.715125	WT	V600E
igr39	skin	30	-0.704775	WT	WT
sr786	haematopoietic_and_lymphoid_tissue	30	-0.621612	WT	WT
mg63	bone	30	-0.549185	WT	WT
granta519	haematopoietic_and_lymphoid_tissue	30	-0.538508	WT	WT
ncih1299	lung	30	-0.346527	WT	WT
cal148	breast	30	-0.206938	WT	WT
hle	liver	30	0.115768	WT	WT
jhom1	ovary	30	0.153419	WT	WT
sudhl5	haematopoietic_and_lymphoid_tissue	30	0.337263	WT	WT
daoy	central_nervous_system	30	0.398284	WT	WT
no36	pleura	30	0.440212	WT	WT
l363	haematopoietic_and_lymphoid_tissue	30	0.440623	WT	WT
t47d	breast	30	0.456404	WT	WT
mdst8	large_intestine	30	0.547175	WT	V600E
pf382	haematopoietic_and_lymphoid_tissue	30	0.570939	WT	WT
hec251	endometrium	30	0.58423	WT	WT
a673	bone	30	0.60827	WT	V600E
kns62	lung	30	0.752873	WT	WT
ht1080	soft_tissue	30	0.875528	WT	WT
jvm2	haematopoietic_and_lymphoid_tissue	30	1.02292	WT	WT
cmk	haematopoietic_and_lymphoid_tissue	30	1.06471	WT	WT
hs944t	skin	30	1.14558	WT	WT
921	eye	30	1.15898	WT	WT
hec265	endometrium	30	1.37979	WT	WT
ncih2087	lung	30	1.49106	WT	L597V
rvh421	skin	30	1.89119	WT	V600E
kyse150	oesophagus	30	1.90583	WT	WT
ociaml2	haematopoietic_and_lymphoid_tissue	30	1.93309	WT	WT
supt1	haematopoietic_and_lymphoid_tissue	30	2.11779	WT	WT
karpas422	haematopoietic_and_lymphoid_tissue	30	2.13474	WT	WT
k029ax	skin	30	2.46381	WT	V600E
sw1417	large_intestine	30	2.56855	WT	V600E
sq1	lung	30	2.62303	WT	WT
loucy	haematopoietic_and_lymphoid_tissue	30	2.69161	WT	WT
u118mg	central_nervous_system	30	2.74731	WT	WT
malme3m	skin	30	2.93081	WT	V600E
mm485	skin	30	2.95362	WT	WT
ociaml3	haematopoietic_and_lymphoid_tissue	30	3.41207	WT	WT
mm253	skin	30	3.42024	WT	V600E
igr37	skin	30	3.69242	WT	V600E
a101d	skin	30	3.83791	WT	V600E
sbc5	lung	30	3.97488	WT	WT
ncih82	lung	30	4.29781	WT	WT
efm19	breast	30	4.37199	WT	WT
tyknu	ovary	30	4.3765	WT	WT
skmel5	skin	30	4.68684	WT	V600E
mcc142	skin	30	4.95309	WT	WT
j82	urinary_tract	30	5.12234	WT	WT
sh4	skin	30	5.40731	WT	V600E
jhh7	liver	30	5.52794	WT	WT
colo201	large_intestine	30	5.58346	WT	V600E
rko	large_intestine	30	5.6273	WT	V600E
p12ichikawa	haematopoietic_and_lymphoid_tissue	30	5.75273	WT	I326V
chagok1	lung	30	5.98973	WT	WT
ben	lung	30	6.04635	WT	WT
mdamb134vi	breast	30	6.18517	WT	WT
mino	haematopoietic_and_lymphoid_tissue	30	6.3862	WT	WT
molt16	haematopoietic_and_lymphoid_tissue	30	6.39154	WT	WT
loximvi	skin	30	6.96535	WT	V600E
u266b1	haematopoietic_and_lymphoid_tissue	30	6.98344	WT	WT
sw1088	central_nervous_system	30	7.16467	WT	WT
colo679	skin	30	7.64012	WT	V600E
meljuso	skin	30	7.86204	WT	WT
tall1	haematopoietic_and_lymphoid_tissue	30	8.14565	WT	WT
wm88	skin	30	9.17415	WT	V600E
mm426	skin	30	9.27665	WT	V600E
ncih661	lung	30	9.42893	WT	WT
mm386	skin	30	9.47392	WT	V600E
hcc1500	breast	30	10.8101	WT	WT
wm983b	skin	30	10.8371	WT	V600E
hl60	haematopoietic_and_lymphoid_tissue	30	11.4458	WT	WT
ke97	haematopoietic_and_lymphoid_tissue	30	11.7348	WT	WT
ci1	haematopoietic_and_lymphoid_tissue	30	13.6213	WT	L485W
skmel2	skin	30	13.7439	WT	WT
cama1	breast	30	14.4971	WT	WT
ncih2171	lung	30	15.3687	WT	WT
ncih2227	lung			WT	A320S
jurkat	haematopoietic_and_lymphoid_tissue			WT	A728V
oc314	ovary			WT	A747V
kcl22	haematopoietic_and_lymphoid_tissue			WT	D22N
kms26	haematopoietic_and_lymphoid_tissue			WT	D22N
snu503	large_intestine			WT	D22N
ncih660	prostate			WT	E45D
ncih1395	lung			WT	G469A
ncih508	large_intestine			WT	G596R
zr7530	breast			WT	I326T
en	endometrium			WT	I326V
jhuem7	endometrium			WT	K499T
jvm3	haematopoietic_and_lymphoid_tissue			WT	K601N
22rv1	prostate			WT	L597R
kmbc2	urinary_tract			WT	M650I
hs936t	skin			WT	N581K
ht55	large_intestine			WT	N581Y
ov90	ovary			WT	NVTAPT486T
ccfsttg1	central_nervous_system			WT	R146Q
ht115	large_intestine			WT	R354Q
cck81	large_intestine			WT	S273N
sw1271	lung			WT	S683N
8305c	thyroid			WT	V600E
bcpap	thyroid			WT	V600E
bht101	thyroid			WT	V600E
colo783	skin			WT	V600E
colo800	skin			WT	V600E
colo829	skin			WT	V600E
dbtrg05mg	central_nervous_system			WT	V600E
es2	ovary			WT	V600E
g361	skin			WT	V600E
gct	soft_tissue			WT	V600E
hs939t	skin			WT	V600E
ht144	skin			WT	V600E
igr1	skin			WT	V600E
jhom2b	ovary			WT	V600E
kg1c	central_nervous_system			WT	V600E
lim2551	large_intestine			WT	V600E
ls411n	large_intestine			WT	V600E
mdamb361	breast			WT	V600E
ncih854	lung			WT	V600E
nmcg1	central_nervous_system			WT	V600E
sigm5	haematopoietic_and_lymphoid_tissue			WT	V600E
skmel1	skin			WT	V600E
skmel24	skin			WT	V600E
wm793	skin			WT	V600E
778	cervix			WT	WT
5637	urinary_tract			WT	WT
2313287	stomach			WT	WT
42mgba	central_nervous_system			WT	WT
647v	urinary_tract			WT	WT
8mgba	central_nervous_system			WT	WT
a253	salivary_gland			WT	WT
a3kaw	haematopoietic_and_lymphoid_tissue			WT	WT
allsil	haematopoietic_and_lymphoid_tissue			WT	WT
aml193	haematopoietic_and_lymphoid_tissue			WT	WT
bcp1	haematopoietic_and_lymphoid_tissue			WT	WT
bdcm	haematopoietic_and_lymphoid_tissue			WT	WT
bftc905	urinary_tract			WT	WT
bicr22	upper_aerodigestive_tract			WT	WT
bicr56	upper_aerodigestive_tract			WT	WT
bl41	haematopoietic_and_lymphoid_tissue			WT	WT
bl70	haematopoietic_and_lymphoid_tissue			WT	WT
bt20	breast			WT	WT
bt483	breast			WT	WT
bv173	haematopoietic_and_lymphoid_tissue			WT	WT
c2bbe1	large_intestine			WT	WT
ca46	haematopoietic_and_lymphoid_tissue			WT	WT
cadoes1	bone			WT	WT
cal33	upper_aerodigestive_tract			WT	WT
cal78	bone			WT	WT
calu3	lung			WT	WT
caov3	ovary			WT	WT
caov4	ovary			WT	WT
chp126	autonomic_ganglia			WT	WT
chp212	autonomic_ganglia			WT	WT
cjm	skin			WT	WT
cmlt1	haematopoietic_and_lymphoid_tissue			WT	WT
colo680n	oesophagus			WT	WT
colo684	endometrium			WT	WT
colo792	skin			WT	WT
corl24	lung			WT	WT
corl279	lung			WT	WT
corl311	lung			WT	WT
corl88	lung			WT	WT
corl95	lung			WT	WT
cov318	ovary			WT	WT
cov434	ovary			WT	WT
d283med	central_nervous_system			WT	WT
d341med	central_nervous_system			WT	WT
daudi	haematopoietic_and_lymphoid_tissue			WT	WT
del	haematopoietic_and_lymphoid_tissue			WT	WT
dms114	lung			WT	WT
dms153	lung			WT	WT
dms454	lung			WT	WT
dms53	lung			WT	WT
dms79	lung			WT	WT
dohh2	haematopoietic_and_lymphoid_tissue			WT	WT
du145	prostate			WT	WT
eb1	haematopoietic_and_lymphoid_tissue			WT	WT
ecc10	stomach			WT	WT
ecc12	stomach			WT	WT
ecgi10	oesophagus			WT	WT
efe184	endometrium			WT	WT
efo21	ovary			WT	WT
efo27	ovary			WT	WT
eheb	haematopoietic_and_lymphoid_tissue			WT	WT
ejm	haematopoietic_and_lymphoid_tissue			WT	WT
em2	haematopoietic_and_lymphoid_tissue			WT	WT
eplc272h	lung			WT	WT
ess1	endometrium			WT	WT
f36p	haematopoietic_and_lymphoid_tissue			WT	WT
fadu	upper_aerodigestive_tract			WT	WT
ftc133	thyroid			WT	WT
ftc238	thyroid			WT	WT
fuov1	ovary			WT	WT
g292clonea141b1	bone			WT	WT
ga10	haematopoietic_and_lymphoid_tissue			WT	WT
gciy	stomach			WT	WT
gms10	central_nervous_system			WT	WT
gos3	central_nervous_system			WT	WT
gss	stomach			WT	WT
hcc1195	lung			WT	WT
hcc1395	breast			WT	WT
hcc1419	breast			WT	WT
hcc1428	breast			WT	WT
hcc1569	breast			WT	WT
hcc1599	breast			WT	WT
hcc1937	breast			WT	WT
hcc202	breast			WT	WT
hcc2157	breast			WT	WT
hcc2218	breast			WT	WT
hcc2279	lung			WT	WT
hcc2935	lung			WT	WT
hcc33	lung			WT	WT
hcc366	lung			WT	WT
hcc38	breast			WT	WT
hdlm2	haematopoietic_and_lymphoid_tissue			WT	WT
hdqp1	breast			WT	WT
hec59	endometrium			WT	WT
hepg2	liver			WT	WT
hgc27	stomach			WT	WT
hh	haematopoietic_and_lymphoid_tissue			WT	WT
hmcb	skin			WT	WT
hos	bone			WT	WT
hs611t	haematopoietic_and_lymphoid_tissue			WT	WT
hs683	central_nervous_system			WT	WT
hs729	soft_tissue			WT	WT
hs746t	stomach			WT	WT
ht	haematopoietic_and_lymphoid_tissue			WT	WT
ht1197	urinary_tract			WT	WT
ht1376	urinary_tract			WT	WT
hug1n	stomach			WT	WT
huh1	liver			WT	WT
huh28	biliary_tract			WT	WT
huh6	liver			WT	WT
huh7	liver			WT	WT
huns1	haematopoietic_and_lymphoid_tissue			WT	WT
hut102	haematopoietic_and_lymphoid_tissue			WT	WT
hut78	haematopoietic_and_lymphoid_tissue			WT	WT
hutu80	small_intestine			WT	WT
im95	stomach			WT	WT
imr32	autonomic_ganglia			WT	WT
ishikawaheraklio02er	endometrium			WT	WT
istmes1	pleura			WT	WT
jhh1	liver			WT	WT
jhh2	liver			WT	WT
jhh5	liver			WT	WT
jhh6	liver			WT	WT
jhoc5	ovary			WT	WT
jhos4	ovary			WT	WT
jhuem1	endometrium			WT	WT
jk1	haematopoietic_and_lymphoid_tissue			WT	WT
jm1	haematopoietic_and_lymphoid_tissue			WT	WT
jmsu1	urinary_tract			WT	WT
jurlmk1	haematopoietic_and_lymphoid_tissue			WT	WT
k562	haematopoietic_and_lymphoid_tissue			WT	WT
kals1	central_nervous_system			WT	WT
karpas1106p	haematopoietic_and_lymphoid_tissue			WT	WT
karpas299	haematopoietic_and_lymphoid_tissue			WT	WT
kasumi1	haematopoietic_and_lymphoid_tissue			WT	WT
ke37	haematopoietic_and_lymphoid_tissue			WT	WT
ke39	stomach			WT	WT
kelly	autonomic_ganglia			WT	WT
kg1	haematopoietic_and_lymphoid_tissue			WT	WT
kijk	haematopoietic_and_lymphoid_tissue			WT	WT
kmh2	haematopoietic_and_lymphoid_tissue			WT	WT
kmrc2	kidney			WT	WT
kmrc3	kidney			WT	WT
kms12bm	haematopoietic_and_lymphoid_tissue			WT	WT
kms21bm	haematopoietic_and_lymphoid_tissue			WT	WT
kms27	haematopoietic_and_lymphoid_tissue			WT	WT
kms34	haematopoietic_and_lymphoid_tissue			WT	WT
kns81	central_nervous_system			WT	WT
kpl1	breast			WT	WT
kpnrtbm1	autonomic_ganglia			WT	WT
kpnyn	autonomic_ganglia			WT	WT
ku812	haematopoietic_and_lymphoid_tissue			WT	WT
kym1	soft_tissue			WT	WT
kyo1	haematopoietic_and_lymphoid_tissue			WT	WT
kyse140	oesophagus			WT	WT
kyse270	oesophagus			WT	WT
kyse510	oesophagus			WT	WT
kyse520	oesophagus			WT	WT
l1236	haematopoietic_and_lymphoid_tissue			WT	WT
l540	haematopoietic_and_lymphoid_tissue			WT	WT
lama84	haematopoietic_and_lymphoid_tissue			WT	WT
lncapclonefgc	prostate			WT	WT
lp6	soft_tissue			WT	WT
lxf289	lung			WT	WT
m059k	central_nervous_system			WT	WT
mc116	haematopoietic_and_lymphoid_tissue			WT	WT
mcf7	breast			WT	WT
mdapca2b	prostate			WT	WT
me1	haematopoietic_and_lymphoid_tissue			WT	WT
meg01	haematopoietic_and_lymphoid_tissue			WT	WT
mel202	eye			WT	WT
mel270	eye			WT	WT
mel285	eye			WT	WT
mhhcall2	haematopoietic_and_lymphoid_tissue			WT	WT
mhhcall3	haematopoietic_and_lymphoid_tissue			WT	WT
mhhes1	bone			WT	WT
mhhnb11	autonomic_ganglia			WT	WT
mj	haematopoietic_and_lymphoid_tissue			WT	WT
mkn7	stomach			WT	WT
mkn74	stomach			WT	WT
ml1t	thyroid			WT	WT
mm28	eye			WT	WT
mm66	eye			WT	WT
molm6	haematopoietic_and_lymphoid_tissue			WT	WT
molp2	haematopoietic_and_lymphoid_tissue			WT	WT
molt13	haematopoietic_and_lymphoid_tissue			WT	WT
mp41	eye			WT	WT
mpp89	pleura			WT	WT
mutz5	haematopoietic_and_lymphoid_tissue			WT	WT
nalm1	haematopoietic_and_lymphoid_tissue			WT	WT
nalm19	haematopoietic_and_lymphoid_tissue			WT	WT
namalwa	haematopoietic_and_lymphoid_tissue			WT	WT
nccstck140	stomach			WT	WT
ncih1092	lung			WT	WT
ncih1105	lung			WT	WT
ncih1184	lung			WT	WT
ncih1435	lung			WT	WT
ncih1436	lung			WT	WT
ncih1563	lung			WT	WT
ncih1581	lung			WT	WT
ncih1618	lung			WT	WT
ncih1623	lung			WT	WT
ncih1648	lung			WT	WT
ncih1651	lung			WT	WT
ncih1693	lung			WT	WT
ncih1694	lung			WT	WT
ncih1781	lung			WT	WT
ncih1793	lung			WT	WT
ncih1836	lung			WT	WT
ncih1838	lung			WT	WT
ncih1869	lung			WT	WT
ncih1876	lung			WT	WT
ncih1930	lung			WT	WT
ncih1963	lung			WT	WT
ncih2029	lung			WT	WT
ncih2066	lung			WT	WT
ncih2081	lung			WT	WT
ncih2085	lung			WT	WT
ncih209	lung			WT	WT
ncih2106	lung			WT	WT
ncih2196	lung			WT	WT
ncih226	lung			WT	WT
ncih2342	lung			WT	WT
ncih2405	lung			WT	WT
ncih292	lung			WT	WT
ncih446	lung			WT	WT
ncih510	lung			WT	WT
ncih522	lung			WT	WT
ncih524	lung			WT	WT
ncih526	lung			WT	WT
ncih596	lung			WT	WT
ncih69	lung			WT	WT
ncih889	lung			WT	WT
ncih929	haematopoietic_and_lymphoid_tissue			WT	WT
nco2	haematopoietic_and_lymphoid_tissue			WT	WT
nh6	autonomic_ganglia			WT	WT
nugc4	stomach			WT	WT
oaw28	ovary			WT	WT
oaw42	ovary			WT	WT
ocily19	haematopoietic_and_lymphoid_tissue			WT	WT
ocum1	stomach			WT	WT
oe19	oesophagus			WT	WT
oe21	oesophagus			WT	WT
oe33	oesophagus			WT	WT
omm1	eye			WT	WT
ons76	central_nervous_system			WT	WT
opm2	haematopoietic_and_lymphoid_tissue			WT	WT
osrc2	kidney			WT	WT
ovkate	ovary			WT	WT
ovmana	ovary			WT	WT
ovsaho	ovary			WT	WT
ovtoko	ovary			WT	WT
pecapj15	upper_aerodigestive_tract			WT	WT
pecapj41cloned2	upper_aerodigestive_tract			WT	WT
peer	haematopoietic_and_lymphoid_tissue			WT	WT
pfeiffer	haematopoietic_and_lymphoid_tissue			WT	WT
raji	haematopoietic_and_lymphoid_tissue			WT	WT
rcc10rgb	kidney			WT	WT
rec1	haematopoietic_and_lymphoid_tissue			WT	WT
reh	haematopoietic_and_lymphoid_tissue			WT	WT
rerfgc1b	stomach			WT	WT
rerflckj	lung			WT	WT
rerflcsq1	lung			WT	WT
rh30	soft_tissue			WT	WT
ri1	haematopoietic_and_lymphoid_tissue			WT	WT
rl	haematopoietic_and_lymphoid_tissue			WT	WT
rl952	endometrium			WT	WT
rmgi	ovary			WT	WT
rs411	haematopoietic_and_lymphoid_tissue			WT	WT
rt4	urinary_tract			WT	WT
s117	soft_tissue			WT	WT
scc15	upper_aerodigestive_tract			WT	WT
scc4	upper_aerodigestive_tract			WT	WT
scc9	upper_aerodigestive_tract			WT	WT
sclc21h	lung			WT	WT
set2	haematopoietic_and_lymphoid_tissue			WT	WT
sf126	central_nervous_system			WT	WT
sf295	central_nervous_system			WT	WT
sima	autonomic_ganglia			WT	WT
sjsa1	bone			WT	WT
skbr3	breast			WT	WT
sklms1	soft_tissue			WT	WT
skmm2	haematopoietic_and_lymphoid_tissue			WT	WT
sknas	autonomic_ganglia			WT	WT
skndz	autonomic_ganglia			WT	WT
sknfi	autonomic_ganglia			WT	WT
sknmc	bone			WT	WT
skut1	soft_tissue			WT	WT
snu1076	upper_aerodigestive_tract			WT	WT
snu1077	endometrium			WT	WT
snu1105	central_nervous_system			WT	WT
snu119	ovary			WT	WT
snu1196	biliary_tract			WT	WT
snu1214	upper_aerodigestive_tract			WT	WT
snu1272	kidney			WT	WT
snu182	liver			WT	WT
snu201	central_nervous_system			WT	WT
snu216	stomach			WT	WT
snu245	biliary_tract			WT	WT
snu283	large_intestine			WT	WT
snu308	biliary_tract			WT	WT
snu46	upper_aerodigestive_tract			WT	WT
snu466	central_nervous_system			WT	WT
snu478	biliary_tract			WT	WT
snu489	central_nervous_system			WT	WT
snu5	stomach			WT	WT
snu520	stomach			WT	WT
snu620	stomach			WT	WT
snu626	central_nervous_system			WT	WT
snu719	stomach			WT	WT
snu840	ovary			WT	WT
snu899	upper_aerodigestive_tract			WT	WT
st486	haematopoietic_and_lymphoid_tissue			WT	WT
sudhl1	haematopoietic_and_lymphoid_tissue			WT	WT
sudhl6	haematopoietic_and_lymphoid_tissue			WT	WT
sum102pt	breast			WT	WT
sum225cwn	breast			WT	WT
supb15	haematopoietic_and_lymphoid_tissue			WT	WT
supm2	haematopoietic_and_lymphoid_tissue			WT	WT
supt11	haematopoietic_and_lymphoid_tissue			WT	WT
sw1710	urinary_tract			WT	WT
sw579	thyroid			WT	WT
sw780	urinary_tract			WT	WT
t24	urinary_tract			WT	WT
t98g	central_nervous_system			WT	WT
tc71	bone			WT	WT
tccsup	urinary_tract			WT	WT
te10	oesophagus			WT	WT
te15	oesophagus			WT	WT
te4	oesophagus			WT	WT
te441t	soft_tissue			WT	WT
te5	oesophagus			WT	WT
te8	oesophagus			WT	WT
te9	oesophagus			WT	WT
tm31	central_nervous_system			WT	WT
tov112d	ovary			WT	WT
tt	thyroid			WT	WT
tt	oesophagus			WT	WT
tuhr10tkb	kidney			WT	WT
tuhr14tkb	kidney			WT	WT
tuhr4tkb	kidney			WT	WT
u2os	bone			WT	WT
uacc812	breast			WT	WT
uacc893	breast			WT	WT
umuc1	urinary_tract			WT	WT
vcap	prostate			WT	WT
vmrcrcz	kidney			WT	WT
wsudlcl2	haematopoietic_and_lymphoid_tissue			WT	WT
yd10b	upper_aerodigestive_tract			WT	WT
yd15	salivary_gland			WT	WT
yd38	upper_aerodigestive_tract			WT	WT
yh13	central_nervous_system			WT	WT
ykg1	central_nervous_system			WT	WT
yuduty	skin			WT	WT
kbm7	haematopoietic_and_lymphoid_tissue	1.30715	-96.7307
uke1	haematopoietic_and_lymphoid_tissue	1.50357	-92.9957
lc1sqsf	lung	7.34177	-72.8846
uch1	bone	4.23898	-62.3796
1321n1	central_nervous_system	13.7569	-57.157
kasumi3	haematopoietic_and_lymphoid_tissue	30	-48.2887
hep3b	liver	30	-44.5517
sum52pe	breast	30	-43.9112
hlc1	lung	30	-38.5307
ishikawa	endometrium	30	-29.6632
pl45	pancreas	30	-27.4786
colo699	lung	30	-24.028
moggccm	central_nervous_system	30	-23.1984
vmrclcd	lung	30	-10.5415
kp1n	pancreas	30	-9.80348
snb19	central_nervous_system	30	-6.90489
hrt18	large_intestine	30	-6.46326
hcc1359	lung	30	-6.23384
colo704	ovary	30	-4.34078
syo1	soft_tissue	30	-3.94589
kp1nl	pancreas	30	-3.64012
wsuwm	haematopoietic_and_lymphoid_tissue	30	-3.32874
cmk86	haematopoietic_and_lymphoid_tissue	30	-2.98116
sum44pe	breast	30	-2.85151
shsy5y	autonomic_ganglia	30	-2.55592
mcc13	skin	30	-1.06838
sw982	soft_tissue	30	-0.828732
sjrh30	soft_tissue	30	-0.0755319
