# Supplementary material for: Therapeutic Suppression of FAK-AKT Signaling Overcomes Resistance to SHP2 Inhibition in Colorectal Carcinoma
Source: Front Pharmacol. 2021 Nov 1;12:739501. doi: 10.3389/fphar.2021.739501 (PMC8591248; doi:10.3389/fphar.2021.739501)
Supplement: Supplementary file 7 [file DataSheet1.zip]

Archive with 24 entries (20 files):
- FigureS4/
- FigureS4/FigureS4A/
- FigureS4/FigureS4A/GAPDH CW-2.tif
- FigureS4/FigureS4A/GAPDH Caco-2.tif
- FigureS4/FigureS4A/GAPDH RKO.tif
- FigureS4/FigureS4A/GAPDH SW480.tif
- FigureS4/FigureS4A/P-AKT CW-2 12h+24h.tif
- FigureS4/FigureS4A/P-AKT CW-2 30min+1h.tif
- FigureS4/FigureS4A/P-AKT Caco-2.tif
- FigureS4/FigureS4A/P-AKT RKO.tif
- FigureS4/FigureS4A/P-AKT SW480.tif
- FigureS4/FigureS4A/P-FAK CW-2.tif
- FigureS4/FigureS4A/P-FAK Caco-2.tif
- FigureS4/FigureS4A/P-FAK RKO.tif
- FigureS4/FigureS4A/P-FAK SW480.tif
- FigureS4/FigureS4B/
- FigureS4/FigureS4B/GAPDH.tif
- FigureS4/FigureS4B/P-FAK.tif
- FigureS4/FigureS4B/P-SHP2.tif
- FigureS4/FigureS4C/
- FigureS4/FigureS4C/CW-2.jpg
- FigureS4/FigureS4C/Caco-2.jpg
- FigureS4/FigureS4C/RKO.jpg
- FigureS4/FigureS4C/SW480.jpg
