# Supplementary material for: Therapeutic Suppression of FAK-AKT Signaling Overcomes Resistance to SHP2 Inhibition in Colorectal Carcinoma
Source: Front Pharmacol. 2021 Nov 1;12:739501. doi: 10.3389/fphar.2021.739501 (PMC8591248; doi:10.3389/fphar.2021.739501)
Supplement: Supplementary file 10 [file DataSheet10.ZIP]

Archive with 8 entries (5 files):
- FigureS3/A/
- FigureS3/A/Caco-2.txt
- FigureS3/A/Caco-2.xlsx
- FigureS3/A/SW480.txt
- FigureS3/A/SW480.xlsx
- FigureS3/B/
- FigureS3/B/SW480 and Caco-2.pptx
- FigureS3/
