# Supplementary material for: Therapeutic Suppression of FAK-AKT Signaling Overcomes Resistance to SHP2 Inhibition in Colorectal Carcinoma
Source: Front Pharmacol. 2021 Nov 1;12:739501. doi: 10.3389/fphar.2021.739501 (PMC8591248; doi:10.3389/fphar.2021.739501)
Supplement: Supplementary file 10 [file DataSheet10.ZIP › FigureS3/A/Caco-2.xlsx]

## Sheet: 480-2h
Results of 鍏夊害娴嬮噺1
	Plate: 鏉?1 - Wavelength: 450
		DMSO	DMSO	DMSO	DMSO	DMSO	SHP099	SHP099	SHP099	SHP099	SHP099
		siControl	siAKT1	siAKT2	siAKT3	siAKT1/2/3	siControl	siAKT1	siAKT2	siAKT3	siAKT1/2/3
		1.022	0.759	0.909	1.583	0.726	0.908	0.651	0.733	1.09	0.59
		1.29	0.8	0.984	1.892	0.768	0.805	0.655	0.721	0.954	0.572
		1.19	0.756	1.143	1.602	0.68	0.889	0.571	0.676	0.834	0.573
