# Supplementary material for: Therapeutic Suppression of FAK-AKT Signaling Overcomes Resistance to SHP2 Inhibition in Colorectal Carcinoma
Source: Front Pharmacol. 2021 Nov 1;12:739501. doi: 10.3389/fphar.2021.739501 (PMC8591248; doi:10.3389/fphar.2021.739501)
Supplement: Supplementary file 10 [file DataSheet10.ZIP › FigureS3/A/SW480.xlsx]

## Sheet: 480-2h
Results of 鍏夊害娴嬮噺1
	Plate: 鏉?1 - Wavelength: 450
		DMSO	DMSO	DMSO	DMSO	DMSO	SHP099	SHP099	SHP099	SHP099	SHP099
		siControl	siAKT1	siAKT2	siAKT3	siAKT1/2/3	siControl	siAKT1	siAKT2	siAKT3	siAKT1/2/3
		2.374	1.317	2.187	2.045	1.242	1.587	0.933	1.187	1.495	0.821
		2.346	1.306	2.003	2.121	1.223	1.65	0.981	1.172	1.59	0.847
		2.239	1.084	2.007	1.939	1.207	1.574	0.956	0.966	1.521	0.829
