# Supplementary material for: Therapeutic Suppression of FAK-AKT Signaling Overcomes Resistance to SHP2 Inhibition in Colorectal Carcinoma
Source: Front Pharmacol. 2021 Nov 1;12:739501. doi: 10.3389/fphar.2021.739501 (PMC8591248; doi:10.3389/fphar.2021.739501)
Supplement: Supplementary file 11 [file DataSheet6.ZIP]

Archive with 107 entries (82 files):
- Figure3/
- Figure3/Figure3A/
- Figure3/Figure3A/Caco-2/
- Figure3/Figure3A/Caco-2/0d.txt
- Figure3/Figure3A/Caco-2/1d.txt
- Figure3/Figure3A/Caco-2/2d.txt
- Figure3/Figure3A/Caco-2/3d.txt
- Figure3/Figure3A/Caco-2/Caco-2 cck-8.xlsx
- Figure3/Figure3A/Colo205/
- Figure3/Figure3A/Colo205/0d.txt
- Figure3/Figure3A/Colo205/1d.txt
- Figure3/Figure3A/Colo205/2d.txt
- Figure3/Figure3A/Colo205/3d.txt
- Figure3/Figure3A/Colo205/colo205 CCK-8.xlsx
- Figure3/Figure3A/RKO/
- Figure3/Figure3A/RKO/0d.txt
- Figure3/Figure3A/RKO/1d.txt
- Figure3/Figure3A/RKO/2d.txt
- Figure3/Figure3A/RKO/3d.txt
- Figure3/Figure3A/RKO/RKO CCK-8.xlsx
- Figure3/Figure3A/SW480/
- Figure3/Figure3A/SW480/0d.txt
- Figure3/Figure3A/SW480/1d.txt
- Figure3/Figure3A/SW480/2d.txt
- Figure3/Figure3A/SW480/3d.txt
- Figure3/Figure3A/SW480/SW480 CCK-8.xlsx
- Figure3/Figure3A/SW620/
- Figure3/Figure3A/SW620/0d.txt
- Figure3/Figure3A/SW620/1d.txt
- Figure3/Figure3A/SW620/2d.txt
- Figure3/Figure3A/SW620/3d.txt
- Figure3/Figure3A/SW620/SW620 CCK-8.xlsx
- Figure3/Figure3B/
- Figure3/Figure3B/CACO2/
- Figure3/Figure3B/CACO2/Caco2/
- Figure3/Figure3B/CACO2/Caco2/Caco2-report/
- Figure3/Figure3B/CACO2/Caco2/Caco2-report/doseeffect.gif
- Figure3/Figure3B/CACO2/Caco2/Caco2-report/driplotcombo1.gif
- Figure3/Figure3B/CACO2/Caco2/Caco2-report/faci.gif
- Figure3/Figure3B/CACO2/Caco2/Caco2-report/isocombo1.gif
- Figure3/Figure3B/CACO2/Caco2/Caco2-report/medianeffect.gif
- Figure3/Figure3B/CACO2/Caco2/Caco2-report/report.html
- Figure3/Figure3B/CACO2/Caco2/Caco2.cse
- Figure3/Figure3B/CACO2/Caco2.cse
- Figure3/Figure3B/CACO2/Caco2.txt
- Figure3/Figure3B/CACO2/Caco2.xlsx
- Figure3/Figure3B/Colo205/
- Figure3/Figure3B/Colo205/COLO205/
- Figure3/Figure3B/Colo205/COLO205/COLO205-report/
- Figure3/Figure3B/Colo205/COLO205/COLO205-report/doseeffect.gif
- Figure3/Figure3B/Colo205/COLO205/COLO205-report/driplotcombo1.gif
- Figure3/Figure3B/Colo205/COLO205/COLO205-report/faci.gif
- Figure3/Figure3B/Colo205/COLO205/COLO205-report/isocombo1.gif
- Figure3/Figure3B/Colo205/COLO205/COLO205-report/medianeffect.gif
- Figure3/Figure3B/Colo205/COLO205/COLO205-report/report.html
- Figure3/Figure3B/Colo205/COLO205/COLO205.cse
- Figure3/Figure3B/Colo205/COLO205.cse
- Figure3/Figure3B/Colo205/colo205.txt
- Figure3/Figure3B/Colo205/colo205.xlsx
- Figure3/Figure3B/RKO/
- Figure3/Figure3B/RKO/RKO-report/
- Figure3/Figure3B/RKO/RKO-report/doseeffect.gif
- Figure3/Figure3B/RKO/RKO-report/driplotcombo1.gif
- Figure3/Figure3B/RKO/RKO-report/faci.gif
- Figure3/Figure3B/RKO/RKO-report/faci.pdf
- Figure3/Figure3B/RKO/RKO-report/isocombo1.gif
- Figure3/Figure3B/RKO/RKO-report/medianeffect.gif
- Figure3/Figure3B/RKO/RKO-report/report.html
- Figure3/Figure3B/RKO/RKO.cse
- Figure3/Figure3B/RKO/rko.txt
- Figure3/Figure3B/RKO/rko.xlsx
- Figure3/Figure3B/SW480/
- Figure3/Figure3B/SW480/480-report/
- Figure3/Figure3B/SW480/480-report/doseeffect.gif
- Figure3/Figure3B/SW480/480-report/driplotcombo1.gif
- Figure3/Figure3B/SW480/480-report/faci.gif
- Figure3/Figure3B/SW480/480-report/isocombo1.gif
- Figure3/Figure3B/SW480/480-report/medianeffect.gif
- Figure3/Figure3B/SW480/480-report/report.html
- Figure3/Figure3B/SW480/480.cse
- Figure3/Figure3B/SW480/480.txt
- Figure3/Figure3B/SW480/480.xlsx
- Figure3/Figure3B/SW620/
- Figure3/Figure3B/SW620/SW620-report/
- Figure3/Figure3B/SW620/SW620-report/doseeffect.gif
- Figure3/Figure3B/SW620/SW620-report/driplotcombo1.gif
- Figure3/Figure3B/SW620/SW620-report/faci.gif
- Figure3/Figure3B/SW620/SW620-report/isocombo1.gif
- Figure3/Figure3B/SW620/SW620-report/medianeffect.gif
- Figure3/Figure3B/SW620/SW620-report/report.html
- Figure3/Figure3B/SW620/SW620.cse
- Figure3/Figure3B/SW620/SW620.txt
- Figure3/Figure3B/SW620/SW620.xlsx
- Figure3/Figure3C/
- Figure3/Figure3C/CACO2/
- Figure3/Figure3C/CACO2/IMG_20180625_210822.jpg
- Figure3/Figure3C/CACO2/IMG_20180625_210945.jpg
- Figure3/Figure3C/RKO AND SW480/
- Figure3/Figure3C/RKO AND SW480/IMG_20171016_100813.jpg
- Figure3/Figure3C/RKO AND SW480/IMG_20171016_100902.jpg
- Figure3/Figure3C/SW620/
- Figure3/Figure3C/SW620/IMG_20171022_123300.jpg
- Figure3/Figure3C/clone count in three visions.pzfx
- Figure3/Figure3D/
- Figure3/Figure3D/RKO.pdf
- Figure3/Figure3D/SW620.pdf
- Figure3/Figure3D/data summary.xlsx
