# Supplementary material for: Therapeutic Suppression of FAK-AKT Signaling Overcomes Resistance to SHP2 Inhibition in Colorectal Carcinoma
Source: Front Pharmacol. 2021 Nov 1;12:739501. doi: 10.3389/fphar.2021.739501 (PMC8591248; doi:10.3389/fphar.2021.739501)
Supplement: Supplementary file 11 [file DataSheet6.ZIP › Figure3/Figure3A/Caco-2/3d.txt]

Results of 光度测量1

	Plate: 板 1 - Wavelength: 450

												
												
												
												
												
		0.506	0.343	0.448	0.290							
		0.399	0.325	0.336	0.220							
												
