# Supplementary material for: Therapeutic Suppression of FAK-AKT Signaling Overcomes Resistance to SHP2 Inhibition in Colorectal Carcinoma
Source: Front Pharmacol. 2021 Nov 1;12:739501. doi: 10.3389/fphar.2021.739501 (PMC8591248; doi:10.3389/fphar.2021.739501)
Supplement: Supplementary file 11 [file DataSheet6.ZIP › Figure3/Figure3A/Caco-2/Caco-2 cck-8.xlsx]

## Sheet: Sheet1
Results of 鍏夊害娴嬮噺1
	Plate: 鏉?1 - Wavelength: 450
						blank
						0.28	day0
						0.289	day0
		day1	0.297	0.278	0.293	0.272
		day1	0.291	0.276	0.29	0.269
		day2	0.393	0.309	0.377	0.276
		day2	0.382	0.3	0.34	0.272
		day3	0.506	0.343	0.448	0.29
		day3	0.399	0.325	0.336	0.22
			dmso	mk2206	shp099	combination
