# Supplementary material for: Therapeutic Suppression of FAK-AKT Signaling Overcomes Resistance to SHP2 Inhibition in Colorectal Carcinoma
Source: Front Pharmacol. 2021 Nov 1;12:739501. doi: 10.3389/fphar.2021.739501 (PMC8591248; doi:10.3389/fphar.2021.739501)
Supplement: Supplementary file 11 [file DataSheet6.ZIP › Figure3/Figure3A/Colo205/colo205 CCK-8.xlsx]

## Sheet: Sheet1
Results of 鍏夊害娴嬮噺1
	Plate: 鏉?1 - Wavelength: 450
								Colo205
			0.203	0.25	0.238	0.235		0.35	0.314	0.309	0.312	day0
			0.413	0.327	0.406	0.327		0.988	0.738	0.747	0.533	day1
			0.714	0.416	0.466	0.369		1.579	1.123	1.487	0.652	day2
			0.705	0.453	0.537	0.373		1.494	1.098	1.35	0.694	day2
								2.489	2.054	2.192	0.713	day3
								2.373	1.864	1.914	0.805	day3
								dmso	mk2206	shp099	combination
