# Supplementary material for: Therapeutic Suppression of FAK-AKT Signaling Overcomes Resistance to SHP2 Inhibition in Colorectal Carcinoma
Source: Front Pharmacol. 2021 Nov 1;12:739501. doi: 10.3389/fphar.2021.739501 (PMC8591248; doi:10.3389/fphar.2021.739501)
Supplement: Supplementary file 11 [file DataSheet6.ZIP › Figure3/Figure3A/RKO/3d.txt]

Results of 光度测量1

	Plate: 板 1 - Wavelength: 450

												
												
												
												
												
		1.233	0.512	0.624	0.297							
		1.525	0.613	0.748	0.380							
												
