# Supplementary material for: Therapeutic Suppression of FAK-AKT Signaling Overcomes Resistance to SHP2 Inhibition in Colorectal Carcinoma
Source: Front Pharmacol. 2021 Nov 1;12:739501. doi: 10.3389/fphar.2021.739501 (PMC8591248; doi:10.3389/fphar.2021.739501)
Supplement: Supplementary file 11 [file DataSheet6.ZIP › Figure3/Figure3A/RKO/RKO CCK-8.xlsx]

## Sheet: Sheet1
Results of 鍏夊害娴嬮噺1
	Plate: 鏉?1 - Wavelength: 450
	day1	0.33	0.255	0.267	0.253	0.252	day0
	day1	0.348	0.258	0.268	0.262	0.254	day0
	day2	0.445	0.282	0.367	0.284	blank
	day2	0.514	0.396	0.456	0.302
	day3	1.233	0.512	0.624	0.297
	day3	1.525	0.613	0.748	0.38
		dmso	mk2206	shp099	combination
