# Supplementary material for: Therapeutic Suppression of FAK-AKT Signaling Overcomes Resistance to SHP2 Inhibition in Colorectal Carcinoma
Source: Front Pharmacol. 2021 Nov 1;12:739501. doi: 10.3389/fphar.2021.739501 (PMC8591248; doi:10.3389/fphar.2021.739501)
Supplement: Supplementary file 11 [file DataSheet6.ZIP › Figure3/Figure3A/SW480/1d.txt]

Results of 光度测量1

	Plate: 板 1 - Wavelength: 570

												
		0.236	0.242									
		0.237	0.233									
		0.214	0.215									
		0.234	0.235									
		0.230	0.231									
		0.219	0.217									
												
