# Supplementary material for: Therapeutic Suppression of FAK-AKT Signaling Overcomes Resistance to SHP2 Inhibition in Colorectal Carcinoma
Source: Front Pharmacol. 2021 Nov 1;12:739501. doi: 10.3389/fphar.2021.739501 (PMC8591248; doi:10.3389/fphar.2021.739501)
Supplement: Supplementary file 11 [file DataSheet6.ZIP › Figure3/Figure3A/SW480/2d.txt]

Results of 光度测量1

	Plate: 板 1 - Wavelength: 450

												
				0.684	0.737							
				0.601	0.610							
				0.576	0.566							
				0.584	0.543							
				0.397	0.395							
				0.507	0.542							
												
