# Supplementary material for: Therapeutic Suppression of FAK-AKT Signaling Overcomes Resistance to SHP2 Inhibition in Colorectal Carcinoma
Source: Front Pharmacol. 2021 Nov 1;12:739501. doi: 10.3389/fphar.2021.739501 (PMC8591248; doi:10.3389/fphar.2021.739501)
Supplement: Supplementary file 11 [file DataSheet6.ZIP › Figure3/Figure3A/SW480/3d.txt]

Results of 光度测量1

	Plate: 板 1 - Wavelength: 450

												
						1.275	1.206					
						0.936	0.980					
						0.871	0.873					
						0.824	0.843					
						0.447	0.449					
						0.752	0.722					
												
