# Supplementary material for: Therapeutic Suppression of FAK-AKT Signaling Overcomes Resistance to SHP2 Inhibition in Colorectal Carcinoma
Source: Front Pharmacol. 2021 Nov 1;12:739501. doi: 10.3389/fphar.2021.739501 (PMC8591248; doi:10.3389/fphar.2021.739501)
Supplement: Supplementary file 11 [file DataSheet6.ZIP › Figure3/Figure3A/SW480/SW480 CCK-8.xlsx]

## Sheet: Sheet1
Results of 鍏夊害娴嬮噺1
	Plate: 鏉?1 - Wavelength: 450
		day1	day1	day2	day2	day3	day3	day0	day0
	DMSO	0.236	0.242	0.684	0.737	1.275	1.206	0.152	0.143	blank
	SHP099	0.237	0.233	0.601	0.61	0.936	0.98
	B08	0.214	0.215	0.576	0.566	0.871	0.873
	MK2206	0.234	0.235	0.584	0.543	0.824	0.843
	SHP099+MK2206	0.23	0.231	0.397	0.395	0.447	0.449
	B08+MK2206	0.219	0.217	0.507	0.542	0.752	0.722
