# Supplementary material for: Therapeutic Suppression of FAK-AKT Signaling Overcomes Resistance to SHP2 Inhibition in Colorectal Carcinoma
Source: Front Pharmacol. 2021 Nov 1;12:739501. doi: 10.3389/fphar.2021.739501 (PMC8591248; doi:10.3389/fphar.2021.739501)
Supplement: Supplementary file 11 [file DataSheet6.ZIP › Figure3/Figure3A/SW620/SW620 CCK-8.xlsx]

## Sheet: Sheet1
Results of 鍏夊害娴嬮噺1
	Plate: 鏉?1 - Wavelength: 450
								0.455	0.359	0.413	0.323	day1
								0.453	0.358	0.412	0.325	day1
								0.802	0.542	0.689	0.47	day2
								0.796	0.538	0.686	0.475	day2
						day0	0.238	1.26	0.865	1.089	0.501	day3
						day0	0.241	1.253	0.866	1.044	0.506	day3
							blank	dmso	mk2206	shp099	combination
