# Supplementary material for: Therapeutic Suppression of FAK-AKT Signaling Overcomes Resistance to SHP2 Inhibition in Colorectal Carcinoma
Source: Front Pharmacol. 2021 Nov 1;12:739501. doi: 10.3389/fphar.2021.739501 (PMC8591248; doi:10.3389/fphar.2021.739501)
Supplement: Supplementary file 11 [file DataSheet6.ZIP › Figure3/Figure3B/Colo205/colo205.xlsx]

## Sheet: COCA2 CI
Results of 鍏夊害娴嬮噺1
	Plate: 鏉?1 - Wavelength: 450
		0	0.25	0.5	1	2	4	8	MK-2206(uM)
		0.953	0.652	0.647	0.581	0.432	0.332	0.169
		0.695	0.648	0.643	0.577	0.443	0.27	0.174
		0	5	10	20	40	80	160	SHP099(uM)
		0.712	0.707	0.675	0.539	0.352	0.177	0.169
		0.634	0.705	0.673	0.539	0.317	0.175	0.172
		0	0.25+5	0.5+10	1+20	2+40	4+80	8+160	MK-2206+SHP099(uM)
		0.896	0.561	0.545	0.331	0.218	0.166	0.171
		0.68	0.553	0.454	0.282	0.225	0.17	0.175
