# Supplementary material for: Therapeutic Suppression of FAK-AKT Signaling Overcomes Resistance to SHP2 Inhibition in Colorectal Carcinoma
Source: Front Pharmacol. 2021 Nov 1;12:739501. doi: 10.3389/fphar.2021.739501 (PMC8591248; doi:10.3389/fphar.2021.739501)
Supplement: Supplementary file 11 [file DataSheet6.ZIP › Figure3/Figure3B/RKO/rko.xlsx]

## Sheet: rko-30min
Results of 鍏夊害娴嬮噺1
	Plate: 鏉?1 - Wavelength: 450
		0	0.8	1.6	3.2	6.4	12.8	25.6	MK-2206(uM)
		0.543	0.381	0.358	0.331	0.297	0.214	0.194
		0.69	0.359	0.359	0.326	0.336	0.213	0.197
		0	4	8	16	30	64	128	SHP099(uM)
		0.678	0.547	0.527	0.42	0.358	0.215	0.203
		0.701	0.567	0.495	0.528	0.346	0.218	0.203
		0	0.8+4	1.6+8	3.2+16	6.4+30	12.8+64	25.6+128	MK-2206+SHP099(uM)
		0.632	0.358	0.28	0.297	0.228	0.202	0.19
		0.645	0.412	0.349	0.297	0.226	0.2	0.191
