# Supplementary material for: Therapeutic Suppression of FAK-AKT Signaling Overcomes Resistance to SHP2 Inhibition in Colorectal Carcinoma
Source: Front Pharmacol. 2021 Nov 1;12:739501. doi: 10.3389/fphar.2021.739501 (PMC8591248; doi:10.3389/fphar.2021.739501)
Supplement: Supplementary file 11 [file DataSheet6.ZIP › Figure3/Figure3B/SW480/480.xlsx]

## Sheet: 480-60min
Results of 鍏夊害娴嬮噺1
	Plate: 鏉?1 - Wavelength: 450
		0	0.8	1.6	3.2	6.4	12.8	25.6	MK-2206(uM)
		0.941	0.731	0.706	0.718	0.697	0.324	0.272
		0.825	0.736	0.745	0.685	0.673	0.335	0.278
		0	4	8	16	30	64	128	SHP099(uM)
		0.841	0.758	0.785	0.734	0.753	0.329	0.278
		0.878	0.69	0.732	0.676	0.657	0.327	0.281
		0	0.8+4	1.6+8	3.2+16	6.4+30	12.8+64	25.6+128	MK-2206+SHP099(uM)
		0.861	0.644	0.549	0.529	0.464	0.274	0.278
		0.901	0.618	0.61	0.555	0.4	0.278	0.252
