# Supplementary material for: Therapeutic Suppression of FAK-AKT Signaling Overcomes Resistance to SHP2 Inhibition in Colorectal Carcinoma
Source: Front Pharmacol. 2021 Nov 1;12:739501. doi: 10.3389/fphar.2021.739501 (PMC8591248; doi:10.3389/fphar.2021.739501)
Supplement: Supplementary file 11 [file DataSheet6.ZIP › Figure3/Figure3B/SW620/SW620.txt]

Results of 光度测量1
	Plate: �?1 - Wavelength: 450
		0.829	0.665	0.629	0.608	0.674	0.396	0.199
		0.74	0.695	0.627	0.596	0.703	0.392	0.195
		0.724	0.692	0.621	0.553	0.55	0.528	0.211
		0.719	0.668	0.611	0.555	0.546	0.523	0.201
		0.752	0.592	0.52	0.43	0.345	0.234	0.206
		0.814	0.548	0.518	0.424	0.343	0.23	0.2
