# Supplementary material for: Therapeutic Suppression of FAK-AKT Signaling Overcomes Resistance to SHP2 Inhibition in Colorectal Carcinoma
Source: Front Pharmacol. 2021 Nov 1;12:739501. doi: 10.3389/fphar.2021.739501 (PMC8591248; doi:10.3389/fphar.2021.739501)
Supplement: Supplementary file 11 [file DataSheet6.ZIP › Figure3/Figure3B/SW620/SW620.xlsx]

## Sheet: 45min
Results of 鍏夊害娴嬮噺1
	Plate: 鏉?1 - Wavelength: 450
		0	0.625	1.25	2.5	5	10	20	MK-2206(uM)
		0.829	0.665	0.629	0.608	0.674	0.396	0.199
		0.74	0.695	0.627	0.596	0.703	0.392	0.195
		0	5	10	20	40	80	160	SHP099(uM)
		0.724	0.692	0.621	0.553	0.55	0.528	0.211
		0.719	0.668	0.611	0.555	0.546	0.523	0.201
		0	0.625+5	1.25+10	2.5+20	5+40	10+80	20+160	MK-2206+SHP099(uM)
		0.752	0.592	0.52	0.43	0.345	0.234	0.206
		0.814	0.548	0.518	0.424	0.343	0.23	0.2
