# Supplementary material for: Therapeutic Suppression of FAK-AKT Signaling Overcomes Resistance to SHP2 Inhibition in Colorectal Carcinoma
Source: Front Pharmacol. 2021 Nov 1;12:739501. doi: 10.3389/fphar.2021.739501 (PMC8591248; doi:10.3389/fphar.2021.739501)
Supplement: Supplementary file 11 [file DataSheet6.ZIP › Figure3/Figure3D/data summary.xlsx]

## Sheet: Sheet1
		D	D	D	9	9	9	6	6	6	2	2	2
RKO	live	86.1	85.5	85.5	78	77.7	81.2	83.8	83.7	82.5	76.3	76.4	76.2
	eraly apop.	2.98	3.28	3.19	0.81	0.754	0.732	2.36	2.3	2.43	2.43	1.75	1.93
	late apop.	8.05	8.54	8.64	8.27	8.63	7.08	8.26	8.71	9.19	14.8	15.4	16
	dead	2.87	2.67	2.71	12.9	13	11	5.62	5.31	5.89	6.47	6.5	5.87
	early apop.+late apop.	11.03	11.82	11.83	9.08	9.384	7.812	10.62	11.01	11.62	17.23	17.15	17.93
		D	D	D	9	9	9	6	6	6	2	2	2
SW620	live	81.3	80.3	80.2	61.7	61.9	59.5	76.3	76.2	75.8	42.1	41.8	41
	eraly apop.	6.18	6.08	6.16	5.49	5.55	4.98	4.39	4.06	4.59	3.89	3.79	4
	late apop.	8.33	8.82	8.84	17.1	16.4	17.7	11.3	11.3	11.8	31.1	31.3	31.3
	dead	4.2	4.79	4.77	15.7	16.2	17.8	8	8.48	7.82	22.8	23.1	23.7
	early apop.+late apop.	14.51	14.9	15	22.59	21.95	22.68	15.69	15.36	16.39	34.99	35.09	35.3
