# Supplementary material for: Therapeutic Suppression of FAK-AKT Signaling Overcomes Resistance to SHP2 Inhibition in Colorectal Carcinoma
Source: Front Pharmacol. 2021 Nov 1;12:739501. doi: 10.3389/fphar.2021.739501 (PMC8591248; doi:10.3389/fphar.2021.739501)
Supplement: Supplementary file 12 [file DataSheet5.ZIP]

Archive with 85 entries (78 files):
- Figure2/
- Figure2/Figure2A/
- Figure2/Figure2A/AKT CW-2.jpg
- Figure2/Figure2A/AKT Caco-2.jpg
- Figure2/Figure2A/AKT Colo205.jpg
- Figure2/Figure2A/AKT RKO.jpg
- Figure2/Figure2A/AKT SW480.jpg
- Figure2/Figure2A/AKT SW620.jpg
- Figure2/Figure2A/ERK CW-2.jpg
- Figure2/Figure2A/ERK Caco-2.jpg
- Figure2/Figure2A/ERK Colo205.jpg
- Figure2/Figure2A/ERK RKO.jpg
- Figure2/Figure2A/ERK SW480.jpg
- Figure2/Figure2A/ERK SW620.jpg
- Figure2/Figure2A/GAPDH CW-2.jpg
- Figure2/Figure2A/GAPDH Colo205+Caco-2.jpg
- Figure2/Figure2A/GAPDH RKO.jpg
- Figure2/Figure2A/GAPDH SW480.jpg
- Figure2/Figure2A/GAPDH SW620.jpg
- Figure2/Figure2A/P-AKT CW-2.jpg
- Figure2/Figure2A/P-AKT Caco-2.jpg
- Figure2/Figure2A/P-AKT Colo205.jpg
- Figure2/Figure2A/P-AKT RKO.jpg
- Figure2/Figure2A/P-AKT SW620.jpg
- Figure2/Figure2A/P-ERK CW-2.jpg
- Figure2/Figure2A/P-ERK Caco-2.jpg
- Figure2/Figure2A/P-ERK Colo205.jpg
- Figure2/Figure2A/P-ERK RKO.jpg
- Figure2/Figure2A/P-ERK SW480.jpg
- Figure2/Figure2A/P-ERK SW620.jpg
- Figure2/Figure2A/p-AKT SW480.jpg
- Figure2/Figure2B/
- Figure2/Figure2B/AKT CW-2.jpg
- Figure2/Figure2B/AKT Caco-2.jpg
- Figure2/Figure2B/AKT Colo205.jpg
- Figure2/Figure2B/AKT RKO.jpg
- Figure2/Figure2B/AKT SW480.jpg
- Figure2/Figure2B/AKT SW620.jpg
- Figure2/Figure2B/ERK CW-2.jpg
- Figure2/Figure2B/ERK Caco-2.jpg
- Figure2/Figure2B/ERK Colo205.jpg
- Figure2/Figure2B/ERK RKO.jpg
- Figure2/Figure2B/ERK SW480.jpg
- Figure2/Figure2B/ERK SW620.jpg
- Figure2/Figure2B/GAPDH CW-2.jpg
- Figure2/Figure2B/GAPDH Caco-2.jpg
- Figure2/Figure2B/GAPDH Colo205.jpg
- Figure2/Figure2B/GAPDH RKO.jpg
- Figure2/Figure2B/GAPDH SW480.jpg
- Figure2/Figure2B/GAPDH SW620.jpg
- Figure2/Figure2B/P-AKT CW-2.jpg
- Figure2/Figure2B/P-AKT Caco-2.jpg
- Figure2/Figure2B/P-AKT Colo205.jpg
- Figure2/Figure2B/P-AKT RKO.jpg
- Figure2/Figure2B/P-AKT SW480.jpg
- Figure2/Figure2B/P-AKT SW620.jpg
- Figure2/Figure2B/P-ERK CW-2.jpg
- Figure2/Figure2B/P-ERK Caco-2.jpg
- Figure2/Figure2B/P-ERK Colo205.jpg
- Figure2/Figure2B/P-ERK RKO.jpg
- Figure2/Figure2B/P-ERK SW480.jpg
- Figure2/Figure2B/P-ERK SW620.jpg
- Figure2/Figure2C/
- Figure2/Figure2C/SW620-SHP099.xlsx
- Figure2/Figure2C/The growth curve - SHP099.pzfx
- Figure2/Figure2D/
- Figure2/Figure2D/COLO205/
- Figure2/Figure2D/COLO205/AKT - instruction.tif
- Figure2/Figure2D/COLO205/AKT.tif
- Figure2/Figure2D/COLO205/Erk.tif
- Figure2/Figure2D/COLO205/GAPDH.tif
- Figure2/Figure2D/COLO205/SHP2.tif
- Figure2/Figure2D/COLO205/instruction.pptx
- Figure2/Figure2D/COLO205/p-AKT.tif
- Figure2/Figure2D/COLO205/p-Erk.tif
- Figure2/Figure2D/COLO205/p-SHP2.tif
- Figure2/Figure2D/SW620/
- Figure2/Figure2D/SW620/AKT.tif
- Figure2/Figure2D/SW620/Erk.tif
- Figure2/Figure2D/SW620/GAPDH.tif
- Figure2/Figure2D/SW620/instruction.pptx
- Figure2/Figure2D/SW620/p-AKT.tif
- Figure2/Figure2D/SW620/p-Erk.tif
- Figure2/Figure2D/SW620/p-shp2.tif
- Figure2/Figure2D/SW620/shp2.tif
