# Supplementary material for: Therapeutic Suppression of FAK-AKT Signaling Overcomes Resistance to SHP2 Inhibition in Colorectal Carcinoma
Source: Front Pharmacol. 2021 Nov 1;12:739501. doi: 10.3389/fphar.2021.739501 (PMC8591248; doi:10.3389/fphar.2021.739501)
Supplement: Supplementary file 12 [file DataSheet5.ZIP › Figure2/Figure2C/SW620-SHP099.xlsx]

## Sheet: Sheet1
测量 编号分组	20191229				20200101				20200104				20200107				20200110				20200113
	瘤长mm	瘤宽mm	瘤近似体积mm3	体重g	瘤长mm	瘤宽mm	瘤近似体积mm3	体重g	瘤长mm	瘤宽mm	瘤近似体积mm3	体重g	瘤长mm	瘤宽mm	瘤近似体积mm3	体重g	瘤长mm	瘤宽mm	瘤近似体积mm3	体重g	瘤长mm	瘤宽mm	瘤近似体积mm3	体重g
NC-1	4	4	32	21.3	7	7	171.5	20	10	8	320	22.3	12	11	726	21.7	13	12	936	21.5	16	14	1568	22.1
NC-2	4	4	32	20.5	10	6	180	20	12	8	384	18.4	14	10	700	19.3	16	12	1152	20.9	18	13.5	1640.25	21.9
NC-3	4	4	32	21.9	10	7	245	21	13	9	526.5	21.5	14	11	847	21.6	16	13	1352	21.8	17	14	1666	22.3
SHP099-1	4	4	32	23.1	7	6	126	21.5	8	7.5	225	25	8	8	256	22.1	10	9	405	22.6	11	10	550	24.2
SHP099-2	4	4	32	19.8	5	5	62.5	19	6	5	75	20.5	7	7	171.5	19	7	7	171.5	19.6	8	8	256	20.5
SHP099-3	4	4	32	22.9	5	5	62.5	20	6	5	75	20.9	7	7	171.5	19.1	8	7	196	19.4	9	7.5	253.125	20.6
