# Supplementary material for: Therapeutic Suppression of FAK-AKT Signaling Overcomes Resistance to SHP2 Inhibition in Colorectal Carcinoma
Source: Front Pharmacol. 2021 Nov 1;12:739501. doi: 10.3389/fphar.2021.739501 (PMC8591248; doi:10.3389/fphar.2021.739501)
Supplement: Supplementary file 13 [file DataSheet7.ZIP]

Archive with 26 entries (19 files):
- Figure4/
- Figure4/A and C/
- Figure4/A and C/tumor volume and mouse weight.xlsx
- Figure4/A and C/tumor volume.pzfx
- Figure4/A and C/weight.pzfx
- Figure4/B/
- Figure4/B/Combination.jpg
- Figure4/B/MK2206.jpg
- Figure4/B/NC.jpg
- Figure4/B/SHP099.jpg
- Figure4/D/
- Figure4/D/CD31/
- Figure4/D/CD31/Combination-C2-CD31-200X0320.jpg
- Figure4/D/CD31/Mk2206-B5-CD31-200X0284.jpg
- Figure4/D/CD31/SHP099-C6-CD31-200X0336.jpg
- Figure4/D/CD31/Vehicle-B9-CD31-200X0311.jpg
- Figure4/D/HE/
- Figure4/D/HE/205-combination-C3-HE-200X.jpg
- Figure4/D/HE/205-mk2206-B5-HE-200X.jpg
- Figure4/D/HE/205-shp099-C6-HE-200X.jpg
- Figure4/D/HE/205-vehicle-C1-HE-200X.jpg
- Figure4/D/KI67/
- Figure4/D/KI67/205-combination-C1-KI67-3-200X0510.jpg
- Figure4/D/KI67/205-mk2206-B5-KI67-3-200X0503.jpg
- Figure4/D/KI67/205-shp099-C6-KI67-3-200X0515.jpg
- Figure4/D/KI67/205-vehicle-B8-KI67-3-200X0507.jpg
