# Supplementary material for: Therapeutic Suppression of FAK-AKT Signaling Overcomes Resistance to SHP2 Inhibition in Colorectal Carcinoma
Source: Front Pharmacol. 2021 Nov 1;12:739501. doi: 10.3389/fphar.2021.739501 (PMC8591248; doi:10.3389/fphar.2021.739501)
Supplement: Supplementary file 13 [file DataSheet7.ZIP › Figure4/A and C/tumor volume and mouse weight.xlsx]

## Sheet: Sheet1
测量 编号分组	20180628				20180701				20180704				20180707				20180710				20180713				20180716
	瘤长mm	瘤宽mm	瘤近似体积mm3	体重g	瘤长mm	瘤宽mm	瘤近似体积mm3	体重g	瘤长mm	瘤宽mm	瘤近似体积mm3	体重g	瘤长mm	瘤宽mm	瘤近似体积mm3	体重g	瘤长mm	瘤宽mm	瘤近似体积mm3	体重g	瘤长mm	瘤宽mm	瘤近似体积mm3	体重g	瘤长mm	瘤宽mm	瘤近似体积mm3	体重g
NC-1	8	6	144	21.1	11	9	445.5	20.4	13	10	650	21.3	18	12	1296	21.5	19	14	1862	22.1	20	16	2560	20.7	21	16	2688	20.7
NC-2	10	10	500	22	15	10	750	20.2	15	13	1267.5	21.2	18	16	2304	21.4	20	18	3240	20.1	21	18	3402	19.4	22	18	3564	19.4
NC-3	10	8	320	19.1	15	10	750	18.6	17	10	850	18.7	20	14	1960	18.6	22	15	2475	19	23	16	2944	18.1	25	16	3200	18.1
NC-4	10	8	320	22.6	12	10	600	21.3	12	10	600	21.1	15	12	1080	20.3	15	13	1267.5	20	17	13	1436.5	20.6	18	15	2025	20.6
MK2206-1	8	8	256	18.9	10	8	320	19.7	10	9	405	19.2	11	10	550	19.7	11	11	665.5	19	13	11	786.5	19.1	13	12	936	19.1
MK2206-2	9	7	220.5	20.2	10	9	405	19.8	10	9	405	19.8	10	9	405	20.6	12	8	384	20.5	12	9	486	21.3	12	9	486	21.3
MK2206-3	10	7	245	21.4	11	9	445.5	20.8	12	9	486	20.9	13	9	526.5	21.3	15	10	750	20.3	17	10	850	19.5	18	10	900	19.5
MK2206-4	9	8	288	19.1	10	10	500	18.8	12	10	600	17.8	14	9	567	17.4	15	11	907.5	17.2	15	12	1080	16.8	16	12	1152	16.8
SHP099-1	10	7	245	18.7	12	9	486	19.6	12	10	600	19.1	13	10	650	18.6	13	13	1098.5	17.7	14	13	1183	17	11	8	352	17
SHP099-2	8	7	196	20.8	12	9	486	22.1	12	10	600	22.1	13	10	650	20.8	13	10	650	21	15	10	750	21.5	16	10	800	21.5
SHP099-3	9	8	288	20	12	10	600	22	12	11	726	21.2	14	11	847	21.9	14	12	1008	21.2	15	13	1267.5	20.4	16	13	1352	20.4
SHP099-4	10	7	245	19.4	12	9	486	21.2	13	10	650	20.5	15	9	607.5	18.8	15	11	907.5	19.1	15	12	1080	19	19	12	1368	19
SHP099-5	9	8	288	20	10	10	500	20.5	11	10	550	19.7	12	11	726	19.4	13	11	786.5	18.1	15	12	1080	16.9	17	12	1224	16.9
combination-1	9	7	220.5	21.7	10	7	245	22.9	11	7	269.5	22	11	7	269.5	22.2	11	9	445.5	20.6	10	10	500	23.6	12	9	486	23.6
combination-2	10	10	500	22.1	10	10	500	22.7	10	9	405	23.1	10	10	500	23.5	12	12	864	21.2	13	13	1098.5	22.8	13	13	1098.5	22.8
combination-3	9	7	220.5	21	灌胃死亡
combination-4	5	7	122.5	20	7	6	126	20.8	9	7	220.5	20.3	7	6	126	18.9	8	6	144	19.2	10	7	245	21.3	10	8	320	21.3
combination-5	7	7	171.5	20.6	9	7	220.5	20.4	8	7	196	20.2	8	8	256	19.8	9	6	162	19.7	10	8	320	19.8	9	8	288	19.8
						144	500	320	288	245	288	256	245	288	221	123	172
						257.5
